# Supplementary material for: Detecting early-warning signals of type 1 diabetes and its leading biomolecular networks by dynamical network biomarkers
Source: BMC Med Genomics. 2013 May 7;6(Suppl 2):S8. doi: 10.1186/1755-8794-6-S2-S8 (PMC3654886; doi:10.1186/1755-8794-6-S2-S8)
Supplement: Additional file 1 — function annotations for the genes of the two DNBs. The first DNB contains 95 genes, but only 85 genes can be annotated by DAVID online tool. The second DNB contains 96 genes, but only 80 genes can be annotated by DAVID online tool. [file 1755-8794-6-S2-S8-S1.xls]

## Sheet: Sheet1
			Additional file 1: the genes annotations for the two DNBs
			The first DNB contains 95 genes, but only 85 genes can be annotated by DAVID online tool
			The second DNB contains 96 genes, but only 80 genes can be annotated by DAVID online tool

## Sheet: Gene annotations for DNB 1
ID	Gene Name	Species	BIOCARTA	COG_ONTOLOGY	GOTERM_BP_FAT	GOTERM_CC_FAT	GOTERM_MF_FAT	INTERPRO	KEGG_PATHWAY	PIR_SUPERFAMILY	SMART	SP_PIR_KEYWORDS	UP_SEQ_FEATURE
BDH2	3-hydroxybutyrate dehydrogenase, type 2	Mus musculus			GO:0006631~fatty acid metabolic process,GO:0006635~fatty acid beta-oxidation,GO:0009062~fatty acid catabolic process,GO:0016042~lipid catabolic process,GO:0016054~organic acid catabolic process,GO:0019395~fatty acid oxidation,GO:0030258~lipid modification,GO:0034440~lipid oxidation,GO:0044242~cellular lipid catabolic process,GO:0046395~carboxylic acid catabolic process,GO:0055114~oxidation reduct…		GO:0000166~nucleotide binding,GO:0003858~3-hydroxybutyrate dehydrogenase activity,GO:0048037~cofactor binding,GO:0050662~coenzyme binding,GO:0051287~NAD or NADH binding,	IPR002198:Short-chain dehydrogenase/reductase SDR,IPR002347:Glucose/ribitol dehydrogenase,IPR016040:NAD(P)-binding domain,	mmu00072:Synthesis and degradation of ketone bodies,mmu00650:Butanoate metabolism,			cytoplasm,nad,oxidoreductase,phosphoprotein,	active site:Proton acceptor,binding site:NAD,binding site:Substrate,chain:3-hydroxybutyrate dehydrogenase type 2,modified residue,nucleotide phosphate-binding region:NAD,
ATP5F1	ATP synthase, H+ transporting, mitochondrial F0 complex, subunit b, isoform 1; predicted gene 12231	Mus musculus			GO:0006091~generation of precursor metabolites and energy,GO:0006119~oxidative phosphorylation,GO:0006163~purine nucleotide metabolic process,GO:0006164~purine nucleotide biosynthetic process,GO:0006754~ATP biosynthetic process,GO:0006793~phosphorus metabolic process,GO:0006796~phosphate metabolic process,GO:0006811~ion transport,GO:0006812~cation transport,GO:0006818~hydrogen transport,GO:000914…	GO:0000276~mitochondrial proton-transporting ATP synthase complex, coupling factor F(o),GO:0005739~mitochondrion,GO:0005740~mitochondrial envelope,GO:0005743~mitochondrial inner membrane,GO:0005753~mitochondrial proton-transporting ATP synthase complex,GO:0016469~proton-transporting two-sector ATPase complex,GO:0019866~organelle inner membrane,GO:0031090~organelle membrane,GO:0031966~mitochondria…	GO:0015077~monovalent inorganic cation transmembrane transporter activity,GO:0015078~hydrogen ion transmembrane transporter activity,GO:0022890~inorganic cation transmembrane transporter activity,	IPR008688:ATPase, F0 complex, subunit B, mitochondrial,IPR013837:ATPase, F0 complex subunit B, mitochondrial, metazoa,	mmu00190:Oxidative phosphorylation,mmu05010:Alzheimer's disease,mmu05012:Parkinson's disease,mmu05016:Huntington's disease,	PIRSF001289:F-type ATP synthase, subunit b/4, eukaryotic mitochondria type,PIRSF500377:F-type ATP synthase, subunit b, animal mitochondria type,		acetylation,cf(0),direct protein sequencing,Hydrogen ion transport,ion transport,membrane,mitochondrion,mitochondrion inner membrane,transit peptide,transport,	chain:ATP synthase subunit b, mitochondrial,modified residue,transit peptide:Mitochondrion,
BCL3	B-cell leukemia/lymphoma 3	Mus musculus			GO:0001562~response to protozoan,GO:0001775~cell activation,GO:0001817~regulation of cytokine production,GO:0001819~positive regulation of cytokine production,GO:0002250~adaptive immune response,GO:0002252~immune effector process,GO:0002263~cell activation during immune response,GO:0002266~follicular dendritic cell activation,GO:0002268~follicular dendritic cell differentiation,GO:0002285~lymphoc…		GO:0003677~DNA binding,GO:0003700~transcription factor activity,GO:0030528~transcription regulator activity,	IPR002110:Ankyrin,			SM00248:ANK,	activator,ank repeat,nucleus,phosphoprotein,repeat,Transcription,transcription regulation,	chain:B-cell lymphoma 3 protein homolog,compositionally biased region:Pro/Ser-rich,modified residue,repeat:ANK 1,repeat:ANK 2,repeat:ANK 3,repeat:ANK 4,repeat:ANK 5,repeat:ANK 6,repeat:ANK 7,
BARX2	BarH-like homeobox 2	Mus musculus			GO:0000122~negative regulation of transcription from RNA polymerase II promoter,GO:0001501~skeletal system development,GO:0001502~cartilage condensation,GO:0001942~hair follicle development,GO:0006350~transcription,GO:0006355~regulation of transcription, DNA-dependent,GO:0006357~regulation of transcription from RNA polymerase II promoter,GO:0007155~cell adhesion,GO:0007398~ectoderm development,GO…	GO:0005654~nucleoplasm,GO:0005667~transcription factor complex,GO:0031974~membrane-enclosed lumen,GO:0031981~nuclear lumen,GO:0043233~organelle lumen,GO:0044451~nucleoplasm part,GO:0070013~intracellular organelle lumen,	GO:0003677~DNA binding,GO:0003682~chromatin binding,GO:0003700~transcription factor activity,GO:0030528~transcription regulator activity,GO:0043565~sequence-specific DNA binding,	IPR000047:Helix-turn-helix motif, lambda-like repressor,IPR001356:Homeobox,IPR012287:Homeodomain-related,IPR017970:Homeobox, conserved site,			SM00389:HOX,	dna-binding,Homeobox,nucleus,phosphoprotein,Transcription,transcription regulation,	chain:Homeobox protein BarH-like 2,compositionally biased region:Poly-Ala,DNA-binding region:Homeobox,modified residue,sequence conflict,
C2CD2L	C2 calcium-dependent domain containing 2-like	Mus musculus				GO:0016021~integral to membrane,GO:0031224~intrinsic to membrane,						membrane,phosphoprotein,transmembrane,	chain:C2 domain-containing protein 2-like,modified residue,sequence conflict,transmembrane region,
CD200R1	CD200 receptor 1	Mus musculus				GO:0005886~plasma membrane,GO:0009897~external side of plasma membrane,GO:0009986~cell surface,GO:0016021~integral to membrane,GO:0031224~intrinsic to membrane,GO:0044459~plasma membrane part,		IPR003599:Immunoglobulin subtype,IPR007110:Immunoglobulin-like,IPR013106:Immunoglobulin V-set,IPR013783:Immunoglobulin-like fold,			SM00409:IG,	cell membrane,disulfide bond,glycoprotein,membrane,receptor,signal,transmembrane,	chain:Cell surface glycoprotein CD200 receptor 1,disulfide bond,domain:Ig-like C2-type,domain:Ig-like V-type,glycosylation site:N-linked (GlcNAc...),signal peptide,topological domain:Cytoplasmic,topological domain:Extracellular,transmembrane region,
EGLN2	EGL nine homolog 2 (C. elegans)	Mus musculus			GO:0001666~response to hypoxia,GO:0009894~regulation of catabolic process,GO:0009896~positive regulation of catabolic process,GO:0010604~positive regulation of macromolecule metabolic process,GO:0019725~cellular homeostasis,GO:0042176~regulation of protein catabolic process,GO:0042592~homeostatic process,GO:0045454~cell redox homeostasis,GO:0045732~positive regulation of protein catabolic process…		GO:0005506~iron ion binding,GO:0016701~oxidoreductase activity, acting on single donors with incorporation of molecular oxygen,GO:0016702~oxidoreductase activity, acting on single donors with incorporation of molecular oxygen, incorporation of two atoms of oxygen,GO:0016706~oxidoreductase activity, acting on paired donors, with incorporation or reduction of molecular oxygen, 2-oxoglutarate as one…	IPR005123:Oxoglutarate and iron-dependent oxygenase,IPR006620:Prolyl 4-hydroxylase, alpha subunit,	mmu05200:Pathways in cancer,mmu05211:Renal cell carcinoma,		SM00702:P4Hc,	cytoplasm,dioxygenase,iron,metal-binding,nucleus,oxidoreductase,vitamin c,	binding site:2-oxoglutarate,chain:Egl nine homolog 2,compositionally biased region:Poly-Ser,compositionally biased region:Poly-Thr,domain:Fe2OG dioxygenase,metal ion-binding site:Iron,sequence conflict,
GARNL3	GTPase activating RANGAP domain-like 3	Mus musculus			GO:0051056~regulation of small GTPase mediated signal transduction,		GO:0005083~small GTPase regulator activity,GO:0005096~GTPase activator activity,GO:0008047~enzyme activator activity,GO:0030695~GTPase regulator activity,GO:0060589~nucleoside-triphosphatase regulator activity,	IPR000331:Rap/ran-GAP,IPR001180:Citron-like,			SM00036:CNH,	alternative splicing,direct protein sequencing,GTPase activation,phosphoprotein,	chain:GTPase-activating Rap/Ran-GAP domain-like protein 3,domain:CNH,domain:Rap-GAP,modified residue,sequence conflict,splice variant,
KAZALD1	Kazal-type serine peptidase inhibitor domain 1	Mus musculus			GO:0001501~skeletal system development,GO:0001503~ossification,GO:0001558~regulation of cell growth,GO:0030198~extracellular matrix organization,GO:0040008~regulation of growth,GO:0043062~extracellular structure organization,GO:0060348~bone development,	GO:0005576~extracellular region,GO:0005578~proteinaceous extracellular matrix,GO:0005614~interstitial matrix,GO:0031012~extracellular matrix,GO:0044421~extracellular region part,	GO:0005520~insulin-like growth factor binding,GO:0019838~growth factor binding,	IPR000867:Insulin-like growth factor-binding protein, IGFBP,IPR002350:Proteinase inhibitor I1, Kazal,IPR003598:Immunoglobulin subtype 2,IPR007110:Immunoglobulin-like,IPR011390:Insulin-like growth factor binding protein related protein (IGFBP-rP), MAC25,IPR013098:Immunoglobulin I-set,IPR013783:Immunoglobulin-like fold,		PIRSF018239:IGFBP-related protein, MAC25 type,PIRSF018239:IGFBP_rP_mac25,	SM00121:IB,SM00280:KAZAL,SM00408:IGc2,	developmental protein,differentiation,disulfide bond,extracellular matrix,glycoprotein,Immunoglobulin domain,osteogenesis,Secreted,signal,	chain:Kazal-type serine protease inhibitor domain-containing protein 1,compositionally biased region:Cys-rich,compositionally biased region:Poly-Glu,disulfide bond,domain:Ig-like C2-type,domain:IGFBP N-terminal,domain:Kazal-like,glycosylation site:N-linked (GlcNAc...),signal peptide,
LONRF2	LON peptidase N-terminal domain and ring finger 2	Mus musculus		Posttranslational modification, protein turnover, chaperones,	GO:0006508~proteolysis,		GO:0004176~ATP-dependent peptidase activity,GO:0008233~peptidase activity,GO:0008270~zinc ion binding,GO:0016887~ATPase activity,GO:0042623~ATPase activity, coupled,GO:0043167~ion binding,GO:0043169~cation binding,GO:0046872~metal ion binding,GO:0046914~transition metal ion binding,GO:0070011~peptidase activity, acting on L-amino acid peptides,	IPR001841:Zinc finger, RING-type,IPR003111:Peptidase S16, lon N-terminal,IPR011990:Tetratricopeptide-like helical,IPR017907:Zinc finger, RING-type, conserved site,IPR018957:Zinc finger, C3HC4 RING-type,			SM00184:RING,SM00464:LON,	metal-binding,zinc,zinc-finger,
NUAK1	NUAK family, SNF1-like kinase, 1	Mus musculus			GO:0006468~protein amino acid phosphorylation,GO:0006793~phosphorus metabolic process,GO:0006796~phosphate metabolic process,GO:0016310~phosphorylation,		GO:0000166~nucleotide binding,GO:0001882~nucleoside binding,GO:0001883~purine nucleoside binding,GO:0004672~protein kinase activity,GO:0004674~protein serine/threonine kinase activity,GO:0005524~ATP binding,GO:0017076~purine nucleotide binding,GO:0030554~adenyl nucleotide binding,GO:0032553~ribonucleotide binding,GO:0032555~purine ribonucleotide binding,GO:0032559~adenyl ribonucleotide binding,	IPR000719:Protein kinase, core,IPR002290:Serine/threonine protein kinase,IPR008271:Serine/threonine protein kinase, active site,IPR017441:Protein kinase, ATP binding site,IPR017442:Serine/threonine protein kinase-related,			SM00220:S_TKc,	atp-binding,kinase,nucleotide-binding,phosphoprotein,serine/threonine-protein kinase,transferase,	active site:Proton acceptor,binding site:ATP,chain:NUAK family SNF1-like kinase 1,domain:Protein kinase,modified residue,nucleotide phosphate-binding region:ATP,
RAB3B	RAB3B, member RAS oncogene family	Mus musculus			GO:0006479~protein amino acid methylation,GO:0006730~one-carbon metabolic process,GO:0007242~intracellular signaling cascade,GO:0007264~small GTPase mediated signal transduction,GO:0008104~protein localization,GO:0008213~protein amino acid alkylation,GO:0015031~protein transport,GO:0017157~regulation of exocytosis,GO:0018125~peptidyl-cysteine methylation,GO:0018198~peptidyl-cysteine modification,…	GO:0005886~plasma membrane,GO:0008021~synaptic vesicle,GO:0009898~internal side of plasma membrane,GO:0016023~cytoplasmic membrane-bounded vesicle,GO:0030135~coated vesicle,GO:0030136~clathrin-coated vesicle,GO:0030141~secretory granule,GO:0031410~cytoplasmic vesicle,GO:0031982~vesicle,GO:0031988~membrane-bounded vesicle,GO:0044456~synapse part,GO:0044459~plasma membrane part,GO:0045202~synapse,	GO:0000166~nucleotide binding,GO:0005525~GTP binding,GO:0017076~purine nucleotide binding,GO:0019001~guanyl nucleotide binding,GO:0032553~ribonucleotide binding,GO:0032555~purine ribonucleotide binding,GO:0032561~guanyl ribonucleotide binding,	IPR001806:Ras GTPase,IPR003579:Ras small GTPase, Rab type,IPR005225:Small GTP-binding protein,IPR013753:Ras,IPR015596:Rab3,	mmu04530:Tight junction,		SM00175:RAB,	cell membrane,direct protein sequencing,gtp-binding,lipoprotein,membrane,methylation,nucleotide-binding,phosphoprotein,prenylation,protein transport,transport,	chain:Ras-related protein Rab-3B,lipid moiety-binding region:S-geranylgeranyl cysteine,modified residue,nucleotide phosphate-binding region:GTP,short sequence motif:Effector region,
REXO4	REX4, RNA exonuclease 4 homolog (S. cerevisiae)	Mus musculus				GO:0005730~nucleolus,GO:0031974~membrane-enclosed lumen,GO:0031981~nuclear lumen,GO:0043228~non-membrane-bounded organelle,GO:0043232~intracellular non-membrane-bounded organelle,GO:0043233~organelle lumen,GO:0070013~intracellular organelle lumen,	GO:0004518~nuclease activity,GO:0004527~exonuclease activity,	IPR006055:Exonuclease,IPR013520:Exonuclease, RNase T and DNA polymerase III,			SM00479:EXOIII,	exonuclease,hydrolase,nuclease,nucleus,	chain:RNA exonuclease 4,domain:Exonuclease,
1500010J02RIK	RIKEN cDNA 1500010J02 gene	Mus musculus				GO:0016021~integral to membrane,GO:0031224~intrinsic to membrane,						alternative splicing,membrane,transmembrane,	chain:Uncharacterized protein C17orf68 homolog,sequence conflict,splice variant,transmembrane region,
1700001J03RIK	RIKEN cDNA 1700001J03 gene	Mus musculus			GO:0007242~intracellular signaling cascade,GO:0007264~small GTPase mediated signal transduction,GO:0051056~regulation of small GTPase mediated signal transduction,		GO:0005085~guanyl-nucleotide exchange factor activity,GO:0030695~GTPase regulator activity,GO:0060589~nucleoside-triphosphatase regulator activity,	IPR000651:Guanine nucleotide exchange factor for Ras-like GTPases, N-terminal,IPR008937:Ras guanine nucleotide exchange factor,			SM00229:RasGEFN,
2010003K11RIK	RIKEN cDNA 2010003K11 gene	Mus musculus											chain:Uncharacterized protein C11orf86 homolog,sequence conflict,
2310001A20RIK	RIKEN cDNA 2310001A20 gene	Mus musculus		Carbohydrate transport and metabolism,		GO:0016021~integral to membrane,GO:0031224~intrinsic to membrane,	GO:0016840~carbon-nitrogen lyase activity,GO:0016843~amine-lyase activity,GO:0016844~strictosidine synthase activity,	IPR004141:Strictosidine synthase,IPR011042:Six-bladed beta-propeller, TolB-like,IPR018119:Strictosidine synthase, conserved region,				direct protein sequencing,glycoprotein,membrane,Signal-anchor,transmembrane,	chain:Adipocyte plasma membrane-associated protein,glycosylation site:N-linked (GlcNAc...),topological domain:Cytoplasmic,topological domain:Extracellular,transmembrane region,
2310057J16RIK	RIKEN cDNA 2310057J16 gene	Mus musculus				GO:0005856~cytoskeleton,GO:0005874~microtubule,GO:0015630~microtubule cytoskeleton,GO:0043228~non-membrane-bounded organelle,GO:0043232~intracellular non-membrane-bounded organelle,GO:0044430~cytoskeletal part,		IPR014797:Protein of unknown function DUF1781,				3d-structure,alternative splicing,direct protein sequencing,microtubule,phosphoprotein,	chain:Calmodulin-regulated spectrin-associated protein 3,compositionally biased region:Pro-rich,domain:CKK,helix,modified residue,sequence conflict,splice variant,strand,turn,
3110082I17RIK	RIKEN cDNA 3110082I17 gene	Mus musculus						IPR019327:Protein of unknown function DUF2373,				phosphoprotein,	chain:Uncharacterized protein C7orf50 homolog,modified residue,
5730455P16RIK	RIKEN cDNA 5730455P16 gene	Mus musculus											chain:Protein Njmu-R1,
6530401N04RIK	RIKEN cDNA 6530401N04 gene	Mus musculus			GO:0009063~cellular amino acid catabolic process,GO:0009310~amine catabolic process,GO:0016054~organic acid catabolic process,GO:0019478~D-amino acid catabolic process,GO:0046395~carboxylic acid catabolic process,GO:0046416~D-amino acid metabolic process,			IPR003732:D-tyrosyl-tRNA(Tyr) deacylase,				alternative splicing,cytoplasm,hydrolase,	active site:Nucleophile,chain:Probable D-tyrosyl-tRNA(Tyr) deacylase 2,splice variant,
SAR1A	SAR1 gene homolog A (S. cerevisiae)	Mus musculus			GO:0006886~intracellular protein transport,GO:0008104~protein localization,GO:0015031~protein transport,GO:0016192~vesicle-mediated transport,GO:0034613~cellular protein localization,GO:0045184~establishment of protein localization,GO:0046907~intracellular transport,GO:0070727~cellular macromolecule localization,	GO:0005783~endoplasmic reticulum,GO:0005794~Golgi apparatus,GO:0016528~sarcoplasm,GO:0016529~sarcoplasmic reticulum,	GO:0000166~nucleotide binding,GO:0005525~GTP binding,GO:0017076~purine nucleotide binding,GO:0019001~guanyl nucleotide binding,GO:0032553~ribonucleotide binding,GO:0032555~purine ribonucleotide binding,GO:0032561~guanyl ribonucleotide binding,	IPR005225:Small GTP-binding protein,IPR006687:GTP-binding protein SAR1,IPR006689:ARF/SAR superfamily,		PIRSF001711:ADP-ribosylation factor,	SM00178:SAR,	endoplasmic reticulum,er-golgi transport,golgi apparatus,GTP binding,gtp-binding,nucleotide binding,nucleotide-binding,P-loop,phosphoprotein,protein transport,transport,	chain:GTP-binding protein SAR1a,modified residue,nucleotide phosphate-binding region:GTP,
SOX17	SRY-box containing gene 17	Mus musculus			GO:0001525~angiogenesis,GO:0001568~blood vessel development,GO:0001570~vasculogenesis,GO:0001944~vasculature development,GO:0006350~transcription,GO:0009968~negative regulation of signal transduction,GO:0010648~negative regulation of cell communication,GO:0030111~regulation of Wnt receptor signaling pathway,GO:0030178~negative regulation of Wnt receptor signaling pathway,GO:0045449~regulation of …		GO:0003677~DNA binding,	IPR000910:High mobility group, HMG1/HMG2,	mmu04310:Wnt signaling pathway,		SM00398:HMG,	3d-structure,activator,alternative splicing,dna-binding,nucleus,Transcription,transcription regulation,	chain:Transcription factor SOX-17,compositionally biased region:Gln/Pro-rich,compositionally biased region:Poly-Pro,DNA-binding region:HMG box,helix,splice variant,strand,
TINF2	Terf1 (TRF1)-interacting nuclear factor 2	Mus musculus			GO:0000723~telomere maintenance,GO:0006259~DNA metabolic process,GO:0032200~telomere organization,GO:0042592~homeostatic process,GO:0051276~chromosome organization,GO:0060249~anatomical structure homeostasis,	GO:0000781~chromosome, telomeric region,GO:0005694~chromosome,GO:0043228~non-membrane-bounded organelle,GO:0043232~intracellular non-membrane-bounded organelle,GO:0044427~chromosomal part,	GO:0003677~DNA binding,GO:0042162~telomeric DNA binding,GO:0043565~sequence-specific DNA binding,			PIRSF038821:TERF1-interacting nuclear factor 2 (TINF2),		chromosomal protein,nucleus,telomere,	chain:TERF1-interacting nuclear factor 2,region of interest:TERF1-binding,short sequence motif:Nuclear localization signal,
UTP15	UTP15, U3 small nucleolar ribonucleoprotein, homolog (yeast)	Mus musculus			GO:0006364~rRNA processing,GO:0006396~RNA processing,GO:0016072~rRNA metabolic process,GO:0022613~ribonucleoprotein complex biogenesis,GO:0034470~ncRNA processing,GO:0034660~ncRNA metabolic process,GO:0042254~ribosome biogenesis,	GO:0005730~nucleolus,GO:0031974~membrane-enclosed lumen,GO:0031981~nuclear lumen,GO:0043228~non-membrane-bounded organelle,GO:0043232~intracellular non-membrane-bounded organelle,GO:0043233~organelle lumen,GO:0070013~intracellular organelle lumen,		IPR001680:WD40 repeat,IPR015943:WD40/YVTN repeat-like,IPR017986:WD40 repeat, region,IPR018983:U3 small nucleolar RNA-associated protein 15, C-terminal,IPR019775:WD40 repeat, conserved site,IPR019781:WD40 repeat, subgroup,IPR019782:WD40 repeat 2,			SM00320:WD40,	acetylation,nucleus,repeat,rrna processing,wd repeat,	chain:U3 small nucleolar RNA-associated protein 15 homolog,modified residue,repeat:WD 1,repeat:WD 2,repeat:WD 3,repeat:WD 4,repeat:WD 5,repeat:WD 6,repeat:WD 7,sequence conflict,
WDR43	WD repeat domain 43; RIKEN cDNA 2610029G23 gene; hypothetical protein LOC674157	Mus musculus				GO:0005730~nucleolus,GO:0031974~membrane-enclosed lumen,GO:0031981~nuclear lumen,GO:0043228~non-membrane-bounded organelle,GO:0043232~intracellular non-membrane-bounded organelle,GO:0043233~organelle lumen,GO:0070013~intracellular organelle lumen,		IPR001680:WD40 repeat,IPR008476:Protein of unknown function DUF757,IPR012979:Protein of unknown function NUC189, C-terminal,IPR015943:WD40/YVTN repeat-like,IPR017986:WD40 repeat, region,IPR019775:WD40 repeat, conserved site,IPR019781:WD40 repeat, subgroup,IPR019782:WD40 repeat 2,			SM00320:WD40,	alternative splicing,nucleus,phosphoprotein,repeat,wd repeat,	chain:UPF0368 protein Cxorf26 homolog,chain:WD repeat-containing protein 43,modified residue,repeat:WD 1,repeat:WD 2,repeat:WD 3,repeat:WD 4,repeat:WD 5,repeat:WD 6,splice variant,
AGTR1B	angiotensin II receptor, type 1b	Mus musculus			GO:0001568~blood vessel development,GO:0001655~urogenital system development,GO:0001822~kidney development,GO:0001944~vasculature development,GO:0001976~neurological system process involved in regulation of systemic arterial blood pressure,GO:0001990~regulation of systemic arterial blood pressure by hormone,GO:0001991~regulation of systemic arterial blood pressure by circulatory renin-angiotensin…	GO:0005886~plasma membrane,GO:0016021~integral to membrane,GO:0031224~intrinsic to membrane,	GO:0001595~angiotensin receptor activity,GO:0001653~peptide receptor activity,GO:0008528~peptide receptor activity, G-protein coupled,GO:0042277~peptide binding,	IPR000190:AT1 angiotensin II receptor,IPR000248:Angiotensin II receptor,IPR000276:7TM GPCR, rhodopsin-like,IPR017452:GPCR, rhodopsin-like superfamily,	mmu04020:Calcium signaling pathway,mmu04080:Neuroactive ligand-receptor interaction,mmu04270:Vascular smooth muscle contraction,mmu04614:Renin-angiotensin system,	PIRSF038557:angiotensin II receptor,PIRSF501034:angiotensin II receptor 1,PIRSF800006:rhodopsin-like G protein-coupled receptors,		cell membrane,disulfide bond,G protein-coupled receptor,g-protein coupled receptor,glycoprotein,lipoprotein,membrane,palmitate,phosphoprotein,receptor,transducer,transmembrane,transmembrane protein,	chain:Type-1B angiotensin II receptor,disulfide bond,glycosylation site:N-linked (GlcNAc...),lipid moiety-binding region:S-palmitoyl cysteine,sequence conflict,topological domain:Cytoplasmic,topological domain:Extracellular,transmembrane region,
ANKRD46	ankyrin repeat domain 46	Mus musculus				GO:0016021~integral to membrane,GO:0031224~intrinsic to membrane,		IPR002110:Ankyrin,			SM00248:ANK,	ank repeat,membrane,repeat,transmembrane,	chain:Ankyrin repeat domain-containing protein 46,repeat:ANK 1,repeat:ANK 2,repeat:ANK 3,repeat:ANK 4,sequence conflict,transmembrane region,
ASS1	argininosuccinate synthetase 1	Mus musculus		Amino acid transport and metabolism,	GO:0000050~urea cycle,GO:0006525~arginine metabolic process,GO:0006526~arginine biosynthetic process,GO:0008652~cellular amino acid biosynthetic process,GO:0009064~glutamine family amino acid metabolic process,GO:0009084~glutamine family amino acid biosynthetic process,GO:0009309~amine biosynthetic process,GO:0016053~organic acid biosynthetic process,GO:0019627~urea metabolic process,GO:0043603~c…	GO:0005739~mitochondrion,	GO:0000166~nucleotide binding,GO:0001882~nucleoside binding,GO:0001883~purine nucleoside binding,GO:0004055~argininosuccinate synthase activity,GO:0005524~ATP binding,GO:0016879~ligase activity, forming carbon-nitrogen bonds,GO:0017076~purine nucleotide binding,GO:0030554~adenyl nucleotide binding,GO:0032553~ribonucleotide binding,GO:0032555~purine ribonucleotide binding,GO:0032559~adenyl ribonuc…	IPR001518:Argininosuccinate synthase,IPR014729:Rossmann-like alpha/beta/alpha sandwich fold,IPR018223:Argininosuccinate synthase, conserved site,	mmu00250:Alanine, aspartate and glutamate metabolism,mmu00330:Arginine and proline metabolism,	PIRSF001579:argininosuccinate synthase,		acetylation,amino-acid biosynthesis,arginine biosynthesis,atp-binding,direct protein sequencing,homotetramer,ligase,nucleotide-binding,phosphoprotein,urea cycle,	binding site:Aspartate,binding site:ATP; via amide nitrogen and carbonyl oxygen,binding site:Citrulline,chain:Argininosuccinate synthase,modified residue,nucleotide phosphate-binding region:ATP,
BC031353	cDNA sequence BC031353	Mus musculus										alternative splicing,	chain:Uncharacterized protein KIAA1370,sequence conflict,splice variant,
BC049349	cDNA sequence BC049349	Mus musculus		General function prediction only,	GO:0006355~regulation of transcription, DNA-dependent,GO:0045449~regulation of transcription,GO:0051252~regulation of RNA metabolic process,		GO:0008270~zinc ion binding,GO:0043167~ion binding,GO:0043169~cation binding,GO:0046872~metal ion binding,GO:0046914~transition metal ion binding,	IPR001909:Krueppel-associated box,IPR007087:Zinc finger, C2H2-type,IPR013087:Zinc finger, C2H2-type/integrase, DNA-binding,IPR015880:Zinc finger, C2H2-like,			SM00349:KRAB,SM00355:ZnF_C2H2,
CALR3	calreticulin 3	Mus musculus			GO:0006457~protein folding,	GO:0005783~endoplasmic reticulum,GO:0005788~endoplasmic reticulum lumen,GO:0031974~membrane-enclosed lumen,GO:0043233~organelle lumen,GO:0044432~endoplasmic reticulum part,GO:0070013~intracellular organelle lumen,	GO:0005509~calcium ion binding,GO:0043167~ion binding,GO:0043169~cation binding,GO:0046872~metal ion binding,GO:0051082~unfolded protein binding,	IPR000886:Endoplasmic reticulum, targeting sequence,IPR001580:Calreticulin/calnexin,IPR009169:Calreticulin,IPR013320:Concanavalin A-like lectin/glucanase, subgroup,IPR018124:Calreticulin/calnexin, conserved site,		PIRSF002356:Calreticulin,		calcium,Chaperone,disulfide bond,endoplasmic reticulum,glycoprotein,repeat,signal,	chain:Calreticulin-3,disulfide bond,glycosylation site:N-linked (GlcNAc...),region of interest:3 X approximate repeats,region of interest:4 X approximate repeats,region of interest:C-domain,region of interest:N-domain,region of interest:P-domain,repeat:1-1,repeat:1-2,repeat:1-3,repeat:1-4,repeat:2-1,repeat:2-2,repeat:2-3,short sequence motif:Prevents secretion from ER,signal peptide,
CLDN14	claudin 14	Mus musculus			GO:0007155~cell adhesion,GO:0016337~cell-cell adhesion,GO:0016338~calcium-independent cell-cell adhesion,GO:0022610~biological adhesion,	GO:0005886~plasma membrane,GO:0005911~cell-cell junction,GO:0005923~tight junction,GO:0016021~integral to membrane,GO:0016327~apicolateral plasma membrane,GO:0030054~cell junction,GO:0031224~intrinsic to membrane,GO:0043296~apical junction complex,GO:0044459~plasma membrane part,GO:0070160~occluding junction,	GO:0005198~structural molecule activity,GO:0042802~identical protein binding,	IPR003556:Claudin-14,IPR004031:PMP-22/EMP/MP20/Claudin,IPR006187:Claudin,IPR017974:Claudin, conserved site,	mmu04514:Cell adhesion molecules (CAMs),mmu04530:Tight junction,mmu04670:Leukocyte transendothelial migration,			cell junction,cell membrane,membrane,phosphoprotein,Tight junction,transmembrane,	chain:Claudin-14,modified residue,sequence conflict,topological domain:Cytoplasmic,topological domain:Extracellular,transmembrane region,
COL28A1	collagen, type XXVIII, alpha 1	Mus musculus			GO:0007155~cell adhesion,GO:0022610~biological adhesion,	GO:0005576~extracellular region,GO:0005578~proteinaceous extracellular matrix,GO:0005604~basement membrane,GO:0031012~extracellular matrix,GO:0044420~extracellular matrix part,GO:0044421~extracellular region part,	GO:0004857~enzyme inhibitor activity,GO:0004866~endopeptidase inhibitor activity,GO:0004867~serine-type endopeptidase inhibitor activity,GO:0030414~peptidase inhibitor activity,	IPR002035:von Willebrand factor, type A,IPR002223:Proteinase inhibitor I2, Kunitz metazoa,IPR008160:Collagen triple helix repeat,			SM00131:KU,SM00327:VWA,	alternative splicing,basement membrane,cell adhesion,collagen,disulfide bond,extracellular matrix,protease inhibitor,repeat,Secreted,Serine protease inhibitor,signal,	chain:Collagen alpha-1(XXVIII) chain,disulfide bond,domain:BPTI/Kunitz inhibitor,domain:Collagen-like 1,domain:Collagen-like 2,domain:Collagen-like 3,domain:Collagen-like 4,domain:Collagen-like 5,domain:VWFA 1,domain:VWFA 2,signal peptide,splice variant,
CUL3	cullin 3	Mus musculus			GO:0000902~cell morphogenesis,GO:0000904~cell morphogenesis involved in differentiation,GO:0001701~in utero embryonic development,GO:0001824~blastocyst development,GO:0001825~blastocyst formation,GO:0001829~trophectodermal cell differentiation,GO:0001831~trophectodermal cellular morphogenesis,GO:0006508~proteolysis,GO:0006511~ubiquitin-dependent protein catabolic process,GO:0007369~gastrulation,G…	GO:0000151~ubiquitin ligase complex,GO:0005794~Golgi apparatus,GO:0031461~cullin-RING ubiquitin ligase complex,	GO:0019899~enzyme binding,GO:0030332~cyclin binding,GO:0031625~ubiquitin protein ligase binding,	IPR001373:Cullin, N-terminal,IPR001373:Cullin, N-terminal region,IPR011991:Winged helix repressor DNA-binding,IPR016157:Cullin, conserved site,IPR016158:Cullin homology,IPR019559:Cullin protein, neddylation domain,	mmu04120:Ubiquitin mediated proteolysis,	PIRSF017874:cullin,PIRSF500484:cullin 3,	SM00182:CULLIN,	3d-structure,golgi apparatus,isopeptide bond,nucleus,phosphoprotein,ubl conjugation,ubl conjugation pathway,	chain:Cullin-3,cross-link:Glycyl lysine isopeptide (Lys-Gly) (interchain with G-Cter in NEDD8),helix,modified residue,strand,turn,
DUS2L	dihydrouridine synthase 2-like (SMM1, S. cerevisiae)	Mus musculus			GO:0006396~RNA processing,GO:0006399~tRNA metabolic process,GO:0008033~tRNA processing,GO:0034470~ncRNA processing,GO:0034660~ncRNA metabolic process,GO:0055114~oxidation reduction,	GO:0005739~mitochondrion,GO:0005783~endoplasmic reticulum,	GO:0000166~nucleotide binding,GO:0001882~nucleoside binding,GO:0001883~purine nucleoside binding,GO:0003723~RNA binding,GO:0003725~double-stranded RNA binding,GO:0017076~purine nucleotide binding,GO:0017150~tRNA dihydrouridine synthase activity,GO:0030554~adenyl nucleotide binding,GO:0048037~cofactor binding,GO:0050660~FAD binding,GO:0050662~coenzyme binding,	IPR001159:Double-stranded RNA binding,IPR001269:tRNA-dihydrouridine synthase,IPR013785:Aldolase-type TIM barrel,IPR014720:Double-stranded RNA-binding-like,IPR018517:tRNA-dihydrouridine synthase, conserved site,		PIRSF006621:Dus,	SM00358:DSRM,	3d-structure,cytoplasm,endoplasmic reticulum,FAD,Flavoprotein,oxidoreductase,rna-binding,trna processing,	chain:tRNA-dihydrouridine synthase 2-like,domain:DRBM,helix,strand,turn,
DNM3	dynamin 3	Mus musculus			GO:0006897~endocytosis,GO:0010324~membrane invagination,GO:0016044~membrane organization,GO:0016192~vesicle-mediated transport,	GO:0005739~mitochondrion,GO:0005856~cytoskeleton,GO:0005874~microtubule,GO:0015630~microtubule cytoskeleton,GO:0043228~non-membrane-bounded organelle,GO:0043232~intracellular non-membrane-bounded organelle,GO:0044430~cytoskeletal part,	GO:0000166~nucleotide binding,GO:0003774~motor activity,GO:0003924~GTPase activity,GO:0005525~GTP binding,GO:0017076~purine nucleotide binding,GO:0019001~guanyl nucleotide binding,GO:0032553~ribonucleotide binding,GO:0032555~purine ribonucleotide binding,GO:0032561~guanyl ribonucleotide binding,	IPR000375:Dynamin central region,IPR001401:Dynamin, GTPase region,IPR001849:Pleckstrin homology,IPR003130:Dynamin GTPase effector,IPR011993:Pleckstrin homology-type,IPR019762:Dynamin, GTPase region, conserved site,	mmu04144:Endocytosis,mmu04666:Fc gamma R-mediated phagocytosis,	PIRSF005109:dynamin, metazoan type,	SM00053:DYNc,SM00233:PH,SM00302:GED,	acetylation,alternative splicing,cytoplasm,cytoskeleton,Endocytosis,gtp-binding,hydrolase,microtubule,motor protein,nucleotide-binding,phosphoprotein,	chain:Dynamin-3,domain:GED,domain:PH,modified residue,nucleotide phosphate-binding region:GTP,sequence conflict,splice variant,
EPCAM	epithelial cell adhesion molecule	Mus musculus				GO:0005886~plasma membrane,GO:0016021~integral to membrane,GO:0016323~basolateral plasma membrane,GO:0016324~apical plasma membrane,GO:0031224~intrinsic to membrane,GO:0044459~plasma membrane part,GO:0045177~apical part of cell,		IPR000716:Thyroglobulin type-1,		PIRSF002018:epithelial glycoprotein antigen GA733,	SM00211:TY,	disulfide bond,glycoprotein,membrane,Pyrrolidone carboxylic acid,repeat,signal,transmembrane,	chain:Epithelial cell adhesion molecule,disulfide bond,domain:Thyroglobulin type-1,glycosylation site:N-linked (GlcNAc...),modified residue,sequence conflict,signal peptide,topological domain:Cytoplasmic,topological domain:Extracellular,transmembrane region,
EIF6	eukaryotic translation initiation factor 6	Mus musculus	m_eifPathway:Eukaryotic protein translation,		GO:0006412~translation,GO:0007166~cell surface receptor linked signal transduction,GO:0007229~integrin-mediated signaling pathway,GO:0022613~ribonucleoprotein complex biogenesis,GO:0022618~ribonucleoprotein complex assembly,GO:0034621~cellular macromolecular complex subunit organization,GO:0034622~cellular macromolecular complex assembly,GO:0042254~ribosome biogenesis,GO:0042255~ribosome assembly…	GO:0005635~nuclear envelope,GO:0005637~nuclear inner membrane,GO:0005638~lamin filament,GO:0005652~nuclear lamina,GO:0005856~cytoskeleton,GO:0005882~intermediate filament,GO:0012505~endomembrane system,GO:0019866~organelle inner membrane,GO:0031090~organelle membrane,GO:0031965~nuclear membrane,GO:0031967~organelle envelope,GO:0031974~membrane-enclosed lumen,GO:0031975~envelope,GO:0031981~nuclear…	GO:0003743~translation initiation factor activity,GO:0008135~translation factor activity, nucleic acid binding,GO:0043021~ribonucleoprotein binding,GO:0043022~ribosome binding,	IPR002769:Translation initiation factor IF6,		PIRSF006413:IF-6,PIRSF006413:translation initiation factor 6,	SM00654:eIF6,	cytoplasm,Initiation factor,integrin,nucleus,phosphoprotein,protein biosynthesis,	chain:Eukaryotic translation initiation factor 6,modified residue,
FASN	fatty acid synthase	Mus musculus		Secondary metabolites biosynthesis, transport, and catabolism / General function prediction only,	GO:0006631~fatty acid metabolic process,GO:0006633~fatty acid biosynthetic process,GO:0008610~lipid biosynthetic process,GO:0016053~organic acid biosynthetic process,GO:0046394~carboxylic acid biosynthetic process,GO:0055114~oxidation reduction,	GO:0005739~mitochondrion,GO:0016023~cytoplasmic membrane-bounded vesicle,GO:0031410~cytoplasmic vesicle,GO:0031982~vesicle,GO:0031988~membrane-bounded vesicle,GO:0042470~melanosome,GO:0042587~glycogen granule,GO:0048770~pigment granule,	GO:0000036~acyl carrier activity,GO:0004312~fatty-acid synthase activity,GO:0004313~[acyl-carrier-protein] S-acetyltransferase activity,GO:0004314~[acyl-carrier-protein] S-malonyltransferase activity,GO:0004315~3-oxoacyl-[acyl-carrier-protein] synthase activity,GO:0004316~3-oxoacyl-[acyl-carrier-protein] reductase activity,GO:0004317~3-hydroxypalmitoyl-[acyl-carrier-protein] dehydratase activity,…	IPR000794:Beta-ketoacyl synthase,IPR001031:Thioesterase,IPR001227:Acyl transferase region,IPR002198:Short-chain dehydrogenase/reductase SDR,IPR006162:Phosphopantetheine attachment site,IPR006163:Phosphopantetheine-binding,IPR009081:Acyl carrier protein-like,IPR013149:Alcohol dehydrogenase, zinc-binding,IPR013217:Methyltransferase type 12,IPR014030:Beta-ketoacyl synthase, N-terminal,IPR014031:Beta…	mmu00061:Fatty acid biosynthesis,mmu04910:Insulin signaling pathway,			acetylation,Acyltransferase,cytoplasm,direct protein sequencing,Fatty acid biosynthesis,hydrolase,lipid synthesis,lyase,multifunctional enzyme,nad,nadp,oxidoreductase,Phosphopantetheine,phosphoprotein,pyridoxal phosphate,transferase,	active site:For beta-hydroxyacyl dehydratase activity,active site:For beta-ketoacyl synthase activity,active site:For malonyltransferase activity,active site:For thioesterase activity,chain:Fatty acid synthase,domain:Acyl carrier,modified residue,nucleotide phosphate-binding region:NADP (ER),nucleotide phosphate-binding region:NADP (KR),region of interest:Acyl and malonyl transferases,region of i…
GLYCTK	glycerate kinase	Mus musculus			GO:0006468~protein amino acid phosphorylation,GO:0006793~phosphorus metabolic process,GO:0006796~phosphate metabolic process,GO:0016310~phosphorylation,	GO:0005739~mitochondrion,	GO:0000166~nucleotide binding,GO:0001882~nucleoside binding,GO:0001883~purine nucleoside binding,GO:0005524~ATP binding,GO:0008887~glycerate kinase activity,GO:0017076~purine nucleotide binding,GO:0030554~adenyl nucleotide binding,GO:0032553~ribonucleotide binding,GO:0032555~purine ribonucleotide binding,GO:0032559~adenyl ribonucleotide binding,	IPR007835:MOFRL,	mmu00260:Glycine, serine and threonine metabolism,mmu00561:Glycerolipid metabolism,mmu00630:Glyoxylate and dicarboxylate metabolism,			alternative splicing,atp-binding,cytoplasm,kinase,nucleotide-binding,transferase,	chain:Glycerate kinase,compositionally biased region:Poly-Ala,sequence conflict,splice variant,
GOLGB1	golgi autoantigen, golgin subfamily b, macrogolgin 1	Mus musculus		Cell division and chromosome partitioning,	GO:0016032~viral reproduction,	GO:0005794~Golgi apparatus,		IPR007596:Viral A-type inclusion protein repeat,
HFE2	hemochromatosis type 2 (juvenile) (human homolog)	Mus musculus				GO:0005576~extracellular region,GO:0005615~extracellular space,GO:0005886~plasma membrane,GO:0009986~cell surface,GO:0016323~basolateral plasma membrane,GO:0031224~intrinsic to membrane,GO:0031225~anchored to membrane,GO:0044421~extracellular region part,GO:0044459~plasma membrane part,		IPR009496:Repulsive guidance molecule, C-terminal,IPR010536:Repulsive guidance molecule, N-terminal,				alternative splicing,cell membrane,glycoprotein,gpi-anchor,lipoprotein,membrane,signal,	chain:Hemojuvelin,glycosylation site:N-linked (GlcNAc...),lipid moiety-binding region:GPI-anchor amidated aspartate,propeptide:Removed in mature form,sequence conflict,signal peptide,splice variant,
HDX	highly divergent homeobox	Mus musculus			GO:0006355~regulation of transcription, DNA-dependent,GO:0045449~regulation of transcription,GO:0051252~regulation of RNA metabolic process,		GO:0003677~DNA binding,GO:0003700~transcription factor activity,GO:0030528~transcription regulator activity,GO:0043565~sequence-specific DNA binding,	IPR001356:Homeobox,IPR017970:Homeobox, conserved site,			SM00389:HOX,	alternative splicing,dna-binding,Homeobox,nucleus,repeat,	chain:Highly divergent homeobox,compositionally biased region:Poly-Ser,DNA-binding region:Homeobox 1,DNA-binding region:Homeobox 2,splice variant,
HDAC10	histone deacetylase 10	Mus musculus		Chromatin structure and dynamics / Secondary metabolites biosynthesis, transport, and catabolism,	GO:0006325~chromatin organization,GO:0006350~transcription,GO:0006476~protein amino acid deacetylation,GO:0016568~chromatin modification,GO:0016569~covalent chromatin modification,GO:0016570~histone modification,GO:0016575~histone deacetylation,GO:0045449~regulation of transcription,GO:0051276~chromosome organization,	GO:0000118~histone deacetylase complex,GO:0005654~nucleoplasm,GO:0016585~chromatin remodeling complex,GO:0031974~membrane-enclosed lumen,GO:0031981~nuclear lumen,GO:0043233~organelle lumen,GO:0044451~nucleoplasm part,GO:0070013~intracellular organelle lumen,	GO:0004407~histone deacetylase activity,GO:0016811~hydrolase activity, acting on carbon-nitrogen (but not peptide) bonds, in linear amides,GO:0019213~deacetylase activity,GO:0033558~protein deacetylase activity,	IPR000286:Histone deacetylase superfamily,				chromatin regulator,cytoplasm,hydrolase,nucleus,repressor,Transcription,transcription regulation,	chain:Histone deacetylase 10,region of interest:Histone deacetylase,
HOXB9	homeo box B9	Mus musculus	m_btg2Pathway:BTG family proteins and cell cycle regulation,		GO:0001501~skeletal system development,GO:0003002~regionalization,GO:0006350~transcription,GO:0006355~regulation of transcription, DNA-dependent,GO:0006357~regulation of transcription from RNA polymerase II promoter,GO:0007389~pattern specification process,GO:0009792~embryonic development ending in birth or egg hatching,GO:0009891~positive regulation of biosynthetic process,GO:0009952~anterior/po…		GO:0003677~DNA binding,GO:0003700~transcription factor activity,GO:0016563~transcription activator activity,GO:0030528~transcription regulator activity,GO:0043565~sequence-specific DNA binding,	IPR001356:Homeobox,IPR006711:Hox9 activation region,IPR012287:Homeodomain-related,IPR017112:Homeobox, Hox9,IPR017970:Homeobox, conserved site,		PIRSF037109:homeobox protein, Hox9 type,PIRSF037109:Homeobox_Hox9,	SM00389:HOX,	developmental protein,DNA binding,dna-binding,Homeobox,nucleus,Transcription,transcription regulation,	chain:Homeobox protein Hox-B9,DNA-binding region:Homeobox,sequence conflict,
HABP4	hyaluronic acid binding protein 4	Mus musculus			GO:0005976~polysaccharide metabolic process,GO:0006022~aminoglycan metabolic process,GO:0006350~transcription,GO:0030203~glycosaminoglycan metabolic process,GO:0030212~hyaluronan metabolic process,GO:0045449~regulation of transcription,	GO:0005576~extracellular region,GO:0005829~cytosol,	GO:0001871~pattern binding,GO:0005539~glycosaminoglycan binding,GO:0005540~hyaluronic acid binding,GO:0030246~carbohydrate binding,GO:0030247~polysaccharide binding,	IPR006861:Hyaluronan/mRNA binding protein,		PIRSF017773:PIRSF017773,		coiled coil,cytoplasm,nucleus,phosphoprotein,Transcription,transcription regulation,	chain:Intracellular hyaluronan-binding protein 4,modified residue,sequence conflict,
INTS3	integrator complex subunit 3	Mus musculus			GO:0000075~cell cycle checkpoint,GO:0006259~DNA metabolic process,GO:0006281~DNA repair,GO:0006396~RNA processing,GO:0006974~response to DNA damage stimulus,GO:0009314~response to radiation,GO:0009628~response to abiotic stimulus,GO:0010212~response to ionizing radiation,GO:0016073~snRNA metabolic process,GO:0016180~snRNA processing,GO:0031576~G2/M transition checkpoint,GO:0033554~cellular respon…	GO:0005654~nucleoplasm,GO:0016591~DNA-directed RNA polymerase II, holoenzyme,GO:0031974~membrane-enclosed lumen,GO:0031981~nuclear lumen,GO:0032039~integrator complex,GO:0043233~organelle lumen,GO:0044451~nucleoplasm part,GO:0070013~intracellular organelle lumen,		IPR019333:Integrator complex, subunit 3,				alternative splicing,DNA damage,dna repair,nucleus,phosphoprotein,	chain:Integrator complex subunit 3,compositionally biased region:Ala/Gly-rich,modified residue,sequence conflict,splice variant,
KIR3DL2	killer cell immunoglobulin-like receptor, three domains, long cytoplasmic tail, 2	Mus musculus						IPR003599:Immunoglobulin subtype,IPR013151:Immunoglobulin,IPR013783:Immunoglobulin-like fold,		PIRSF016955:killer cell immunoglobulin-like receptor,	SM00409:IG,	receptor,
LST1	leukocyte specific transcript 1	Mus musculus			GO:0000902~cell morphogenesis,GO:0001775~cell activation,GO:0002036~regulation of L-glutamate transport,GO:0002037~negative regulation of L-glutamate transport,GO:0002683~negative regulation of immune system process,GO:0002694~regulation of leukocyte activation,GO:0002695~negative regulation of leukocyte activation,GO:0006915~apoptosis,GO:0006917~induction of apoptosis,GO:0006955~immune response,…	GO:0016021~integral to membrane,GO:0031224~intrinsic to membrane,	GO:0005164~tumor necrosis factor receptor binding,GO:0032813~tumor necrosis factor receptor superfamily binding,	IPR007775:LST-1,		PIRSF037638:leukocyte-specific transcript 1 protein,		alternative splicing,cell shape,immune response,membrane,phosphoprotein,transmembrane,	chain:Leukocyte-specific transcript 1 protein,modified residue,sequence conflict,splice variant,transmembrane region,
MYBL2	myeloblastosis oncogene-like 2	Mus musculus			GO:0006350~transcription,GO:0045449~regulation of transcription,		GO:0003677~DNA binding,	IPR001005:SANT, DNA-binding,IPR012287:Homeodomain-related,IPR014778:Myb, DNA-binding,IPR015395:C-myb, C-terminal,IPR015495:Myb transcription factor,IPR017930:Myb-type HTH DNA-binding domain,			SM00717:SANT,	3d-structure,DNA binding,dna-binding,duplication,nucleus,phosphoprotein,repeat,Transcription,transcription regulation,	chain:Myb-related protein B,DNA-binding region:H-T-H motif,domain:HTH myb-type 1,domain:HTH myb-type 2,domain:HTH myb-type 3,helix,modified residue,strand,
NOD1	nucleotide-binding oligomerization domain containing 1	Mus musculus			GO:0001816~cytokine production,GO:0001817~regulation of cytokine production,GO:0001819~positive regulation of cytokine production,GO:0006915~apoptosis,GO:0006917~induction of apoptosis,GO:0006919~activation of caspase activity,GO:0006952~defense response,GO:0007242~intracellular signaling cascade,GO:0008219~cell death,GO:0009581~detection of external stimulus,GO:0009595~detection of biotic stimul…		GO:0000166~nucleotide binding,GO:0001882~nucleoside binding,GO:0001883~purine nucleoside binding,GO:0005524~ATP binding,GO:0017076~purine nucleotide binding,GO:0019904~protein domain specific binding,GO:0030554~adenyl nucleotide binding,GO:0032553~ribonucleotide binding,GO:0032555~purine ribonucleotide binding,GO:0032559~adenyl ribonucleotide binding,GO:0042802~identical protein binding,GO:005070…	IPR001315:Caspase Recruitment,IPR007111:NACHT nucleoside triphosphatase,IPR011029:DEATH-like,	mmu04621:NOD-like receptor signaling pathway,	PIRSF038227:caspase recruitment domain-containing protein, Nod1/Nod2 types,	SM00114:CARD,	Apoptosis,atp-binding,cytoplasm,leucine-rich repeat,nucleotide-binding,polymorphism,repeat,	chain:Nucleotide-binding oligomerization domain-containing protein 1,domain:CARD,domain:NACHT,nucleotide phosphate-binding region:ATP,repeat:LRR 1,repeat:LRR 2,repeat:LRR 3,repeat:LRR 4,repeat:LRR 5,repeat:LRR 6,repeat:LRR 7,repeat:LRR 8,repeat:LRR 9,sequence variant,
OLFR1381	olfactory receptor 1381	Mus musculus			GO:0007166~cell surface receptor linked signal transduction,GO:0007186~G-protein coupled receptor protein signaling pathway,GO:0007600~sensory perception,GO:0007606~sensory perception of chemical stimulus,GO:0007608~sensory perception of smell,GO:0050877~neurological system process,GO:0050890~cognition,	GO:0016021~integral to membrane,GO:0031224~intrinsic to membrane,	GO:0004984~olfactory receptor activity,	IPR000276:7TM GPCR, rhodopsin-like,IPR000725:Olfactory receptor,IPR015544:Olfactory receptor MOR256,IPR017452:GPCR, rhodopsin-like superfamily,		PIRSF003152:G protein-coupled olfactory receptor, class II,PIRSF800006:rhodopsin-like G protein-coupled receptors,		g-protein coupled receptor,receptor,transducer,transmembrane,
OLFR15	olfactory receptor 15	Mus musculus			GO:0007166~cell surface receptor linked signal transduction,GO:0007186~G-protein coupled receptor protein signaling pathway,GO:0007600~sensory perception,GO:0007606~sensory perception of chemical stimulus,GO:0007608~sensory perception of smell,GO:0050877~neurological system process,GO:0050890~cognition,	GO:0005886~plasma membrane,GO:0005938~cell cortex,GO:0016021~integral to membrane,GO:0031224~intrinsic to membrane,	GO:0004984~olfactory receptor activity,	IPR000276:7TM GPCR, rhodopsin-like,IPR000725:Olfactory receptor,IPR015544:Olfactory receptor MOR256,IPR017452:GPCR, rhodopsin-like superfamily,	mmu04740:Olfactory transduction,	PIRSF003152:G protein-coupled olfactory receptor, class II,PIRSF800006:rhodopsin-like G protein-coupled receptors,		cell membrane,disulfide bond,g-protein coupled receptor,glycoprotein,membrane,olfaction,receptor,sensory transduction,transducer,transmembrane,	chain:Olfactory receptor 15,disulfide bond,glycosylation site:N-linked (GlcNAc...),sequence conflict,topological domain:Cytoplasmic,topological domain:Extracellular,transmembrane region,
OLFR1019	olfactory receptor 238; olfactory receptor 1019	Mus musculus			GO:0007166~cell surface receptor linked signal transduction,GO:0007186~G-protein coupled receptor protein signaling pathway,GO:0007600~sensory perception,GO:0007606~sensory perception of chemical stimulus,GO:0007608~sensory perception of smell,GO:0050877~neurological system process,GO:0050890~cognition,	GO:0005886~plasma membrane,GO:0016021~integral to membrane,GO:0031224~intrinsic to membrane,	GO:0004984~olfactory receptor activity,	IPR000276:7TM GPCR, rhodopsin-like,IPR000725:Olfactory receptor,IPR017452:GPCR, rhodopsin-like superfamily,	mmu04740:Olfactory transduction,	PIRSF003152:G protein-coupled olfactory receptor, class II,PIRSF800006:rhodopsin-like G protein-coupled receptors,		cell membrane,disulfide bond,g-protein coupled receptor,glycoprotein,membrane,olfaction,receptor,sensory transduction,transducer,transmembrane,	chain:Olfactory receptor 1019,disulfide bond,glycosylation site:N-linked (GlcNAc...),topological domain:Cytoplasmic,topological domain:Extracellular,transmembrane region,
OLFR299	olfactory receptor 299	Mus musculus			GO:0007166~cell surface receptor linked signal transduction,GO:0007186~G-protein coupled receptor protein signaling pathway,GO:0007600~sensory perception,GO:0007606~sensory perception of chemical stimulus,GO:0007608~sensory perception of smell,GO:0050877~neurological system process,GO:0050890~cognition,	GO:0016021~integral to membrane,GO:0031224~intrinsic to membrane,	GO:0004984~olfactory receptor activity,	IPR000276:7TM GPCR, rhodopsin-like,IPR000725:Olfactory receptor,IPR017452:GPCR, rhodopsin-like superfamily,		PIRSF003152:G protein-coupled olfactory receptor, class II,PIRSF800006:rhodopsin-like G protein-coupled receptors,		receptor,
OLFR348	olfactory receptor 348	Mus musculus			GO:0007166~cell surface receptor linked signal transduction,GO:0007186~G-protein coupled receptor protein signaling pathway,GO:0007600~sensory perception,GO:0007606~sensory perception of chemical stimulus,GO:0007608~sensory perception of smell,GO:0050877~neurological system process,GO:0050890~cognition,	GO:0016021~integral to membrane,GO:0031224~intrinsic to membrane,	GO:0004984~olfactory receptor activity,	IPR000276:7TM GPCR, rhodopsin-like,IPR000725:Olfactory receptor,IPR017452:GPCR, rhodopsin-like superfamily,	mmu04740:Olfactory transduction,	PIRSF003152:G protein-coupled olfactory receptor, class II,PIRSF800006:rhodopsin-like G protein-coupled receptors,		g-protein coupled receptor,receptor,transducer,transmembrane,
OLFR492	olfactory receptor 492	Mus musculus			GO:0007166~cell surface receptor linked signal transduction,GO:0007186~G-protein coupled receptor protein signaling pathway,GO:0007600~sensory perception,GO:0007606~sensory perception of chemical stimulus,GO:0007608~sensory perception of smell,GO:0050877~neurological system process,GO:0050890~cognition,	GO:0005886~plasma membrane,GO:0016021~integral to membrane,GO:0031224~intrinsic to membrane,	GO:0004984~olfactory receptor activity,	IPR000276:7TM GPCR, rhodopsin-like,IPR000725:Olfactory receptor,IPR017452:GPCR, rhodopsin-like superfamily,	mmu04740:Olfactory transduction,	PIRSF003152:G protein-coupled olfactory receptor, class II,PIRSF800006:rhodopsin-like G protein-coupled receptors,		cell membrane,disulfide bond,g-protein coupled receptor,glycoprotein,membrane,olfaction,receptor,sensory transduction,transducer,transmembrane,	chain:Olfactory receptor 492,disulfide bond,glycosylation site:N-linked (GlcNAc...),topological domain:Cytoplasmic,topological domain:Extracellular,transmembrane region,
OLFR649	olfactory receptor 649	Mus musculus			GO:0007166~cell surface receptor linked signal transduction,GO:0007186~G-protein coupled receptor protein signaling pathway,GO:0007600~sensory perception,GO:0007606~sensory perception of chemical stimulus,GO:0007608~sensory perception of smell,GO:0050877~neurological system process,GO:0050890~cognition,	GO:0016021~integral to membrane,GO:0031224~intrinsic to membrane,	GO:0004984~olfactory receptor activity,	IPR000276:7TM GPCR, rhodopsin-like,IPR000725:Olfactory receptor,IPR007087:Zinc finger, C2H2-type,IPR017452:GPCR, rhodopsin-like superfamily,	mmu04740:Olfactory transduction,			g-protein coupled receptor,receptor,transducer,transmembrane,
OLFR92	olfactory receptor 92	Mus musculus			GO:0007166~cell surface receptor linked signal transduction,GO:0007186~G-protein coupled receptor protein signaling pathway,GO:0007600~sensory perception,GO:0007606~sensory perception of chemical stimulus,GO:0007608~sensory perception of smell,GO:0050877~neurological system process,GO:0050890~cognition,	GO:0016021~integral to membrane,GO:0031224~intrinsic to membrane,	GO:0004984~olfactory receptor activity,	IPR000276:7TM GPCR, rhodopsin-like,IPR000725:Olfactory receptor,IPR015544:Olfactory receptor MOR256,IPR017452:GPCR, rhodopsin-like superfamily,	mmu04740:Olfactory transduction,	PIRSF003152:G protein-coupled olfactory receptor, class II,PIRSF800006:rhodopsin-like G protein-coupled receptors,		g-protein coupled receptor,receptor,transducer,transmembrane,
OLFR992	olfactory receptor 992	Mus musculus			GO:0007166~cell surface receptor linked signal transduction,GO:0007186~G-protein coupled receptor protein signaling pathway,GO:0007600~sensory perception,GO:0007606~sensory perception of chemical stimulus,GO:0007608~sensory perception of smell,GO:0050877~neurological system process,GO:0050890~cognition,	GO:0016021~integral to membrane,GO:0031224~intrinsic to membrane,	GO:0004984~olfactory receptor activity,	IPR000276:7TM GPCR, rhodopsin-like,IPR000725:Olfactory receptor,IPR017452:GPCR, rhodopsin-like superfamily,	mmu04740:Olfactory transduction,	PIRSF003152:G protein-coupled olfactory receptor, class II,PIRSF800006:rhodopsin-like G protein-coupled receptors,		g-protein coupled receptor,receptor,transducer,transmembrane,
PTH2R	parathyroid hormone 2 receptor	Mus musculus			GO:0007166~cell surface receptor linked signal transduction,GO:0007186~G-protein coupled receptor protein signaling pathway,	GO:0005886~plasma membrane,GO:0016021~integral to membrane,GO:0031224~intrinsic to membrane,		IPR000832:GPCR, family 2, secretin-like,IPR001879:GPCR, family 2, extracellular region,IPR017981:GPCR, family 2-like,IPR017983:GPCR, family 2, secretin-like, conserved site,	mmu04080:Neuroactive ligand-receptor interaction,		SM00008:HormR,	cell membrane,g-protein coupled receptor,glycoprotein,membrane,receptor,signal,transducer,transmembrane,	chain:Parathyroid hormone 2 receptor,glycosylation site:N-linked (GlcNAc...),signal peptide,topological domain:Cytoplasmic,topological domain:Extracellular,transmembrane region,
PLEKHO1	pleckstrin homology domain containing, family O member 1	Mus musculus						IPR001849:Pleckstrin homology,IPR011993:Pleckstrin homology-type,			SM00233:PH,	cytoplasm,membrane,nucleus,phosphoprotein,tumor suppressor,	binding site:Capping protein,chain:Pleckstrin homology domain-containing family O member 1,domain:PH,modified residue,region of interest:Interaction with ATM, CKIP, IFP35 and NMI,region of interest:Interaction with capping proteins (CPs),region of interest:Negative regulator of AP-1 activity,sequence conflict,site:Cleavage; by caspase-3,
PMS2	postmeiotic segregation increased 2 (S. cerevisiae)	Mus musculus		DNA replication, recombination, and repair,	GO:0000279~M phase,GO:0002200~somatic diversification of immune receptors,GO:0002252~immune effector process,GO:0002377~immunoglobulin production,GO:0002440~production of molecular mediator of immune response,GO:0002520~immune system development,GO:0002562~somatic diversification of immune receptors via germline recombination within a single locus,GO:0002566~somatic diversification of immune rece…	GO:0032300~mismatch repair complex,GO:0032389~MutLalpha complex,	GO:0000166~nucleotide binding,GO:0001882~nucleoside binding,GO:0001883~purine nucleoside binding,GO:0003677~DNA binding,GO:0003690~double-stranded DNA binding,GO:0004518~nuclease activity,GO:0004519~endonuclease activity,GO:0005524~ATP binding,GO:0017076~purine nucleotide binding,GO:0030554~adenyl nucleotide binding,GO:0030983~mismatched DNA binding,GO:0032553~ribonucleotide binding,GO:0032555~pu…	IPR002099:DNA mismatch repair protein,IPR003594:ATP-binding region, ATPase-like,IPR013507:DNA mismatch repair protein, C-terminal,IPR014721:Ribosomal protein S5 domain 2-type fold,IPR014762:DNA mismatch repair, conserved site,IPR014763:DNA mismatch repair protein, N-terminal,IPR014790:MutL, C-terminal, dimerisation,IPR015434:Post Meiotic Segregation 2,	mmu03430:Mismatch repair,	PIRSF005574:DNA mismatch repair protein,	SM00387:HATPase_c,	DNA damage,dna repair,Endonuclease,hydrolase,nuclease,nucleus,phosphoprotein,tumor suppressor,	chain:Mismatch repair endonuclease PMS2,modified residue,
KCNB1	potassium voltage gated channel, Shab-related subfamily, member 1	Mus musculus			GO:0006811~ion transport,GO:0006812~cation transport,GO:0006813~potassium ion transport,GO:0015672~monovalent inorganic cation transport,GO:0030001~metal ion transport,GO:0055085~transmembrane transport,	GO:0005886~plasma membrane,GO:0005887~integral to plasma membrane,GO:0008076~voltage-gated potassium channel complex,GO:0016021~integral to membrane,GO:0031224~intrinsic to membrane,GO:0031226~intrinsic to plasma membrane,GO:0034702~ion channel complex,GO:0034703~cation channel complex,GO:0034705~potassium channel complex,GO:0044459~plasma membrane part,	GO:0005216~ion channel activity,GO:0005244~voltage-gated ion channel activity,GO:0005249~voltage-gated potassium channel activity,GO:0005261~cation channel activity,GO:0005267~potassium channel activity,GO:0015267~channel activity,GO:0022803~passive transmembrane transporter activity,GO:0022832~voltage-gated channel activity,GO:0022836~gated channel activity,GO:0022838~substrate specific channel …	IPR000210:BTB/POZ-like,IPR003091:Voltage-dependent potassium channel,IPR003131:Potassium channel, voltage dependent, Kv, tetramerisation,IPR003968:Potassium channel, voltage dependent, Kv,IPR003971:Potassium channel, voltage dependent, Kv9,IPR003973:Potassium channel, voltage dependent, Kv2,IPR004350:Potassium channel, voltage dependent, Kv2.1,IPR005821:Ion transport,IPR011333:BTB/POZ fold,	mmu04742:Taste transduction,	PIRSF038520:potassium voltage-gated channel, subfamily B,	SM00225:BTB,	ion transport,ionic channel,membrane,phosphoprotein,potassium,potassium channel,potassium transport,transmembrane,transport,voltage-gated channel,	chain:Potassium voltage-gated channel subfamily B member 1,compositionally biased region:Poly-Ser,modified residue,region of interest:Segment H5 (pore-forming),short sequence motif:Selectivity filter,topological domain:Cytoplasmic,transmembrane region,
KCNC4	potassium voltage gated channel, Shaw-related subfamily, member 4	Mus musculus			GO:0006811~ion transport,GO:0006812~cation transport,GO:0006813~potassium ion transport,GO:0015672~monovalent inorganic cation transport,GO:0030001~metal ion transport,	GO:0005886~plasma membrane,GO:0005887~integral to plasma membrane,GO:0008076~voltage-gated potassium channel complex,GO:0016021~integral to membrane,GO:0031224~intrinsic to membrane,GO:0031226~intrinsic to plasma membrane,GO:0034702~ion channel complex,GO:0034703~cation channel complex,GO:0034705~potassium channel complex,GO:0044459~plasma membrane part,	GO:0005216~ion channel activity,GO:0005244~voltage-gated ion channel activity,GO:0005249~voltage-gated potassium channel activity,GO:0005261~cation channel activity,GO:0005267~potassium channel activity,GO:0015267~channel activity,GO:0022803~passive transmembrane transporter activity,GO:0022832~voltage-gated channel activity,GO:0022836~gated channel activity,GO:0022838~substrate specific channel …	IPR000210:BTB/POZ-like,IPR003091:Voltage-dependent potassium channel,IPR003131:Potassium channel, voltage dependent, Kv, tetramerisation,IPR003968:Potassium channel, voltage dependent, Kv,IPR003974:Potassium channel, voltage dependent, Kv3,IPR005405:Potassium channel, voltage dependent, Kv3.4,IPR005821:Ion transport,IPR011333:BTB/POZ fold,		PIRSF002449:potassium voltage-gated channel, alpha subunit, subfamilies A/C/D/F/G/S,PIRSF500973:shaw-related voltage-gated potassium channel, alpha subunit,PIRSF500978:potassium voltage-gated channel, subfamily C, KCNC4 subunit,	SM00225:BTB,	glycoprotein,ion transport,ionic channel,membrane,phosphoprotein,potassium,potassium channel,potassium transport,transmembrane,transport,voltage-gated channel,	chain:Potassium voltage-gated channel subfamily C member 4,glycosylation site:N-linked (GlcNAc...),modified residue,region of interest:Inactivation gate,short sequence motif:Selectivity filter,topological domain:Cytoplasmic,transmembrane region,
2810453I06RIK, GM6036	predicted gene 12579; RIKEN cDNA 2810453I06 gene; hypothetical LOC674122; predicted gene 6036	Mus musculus				GO:0005739~mitochondrion,						nucleus,	chain:STAT3-interacting protein as a repressor,sequence conflict,
PSMD11	predicted gene 14048; proteasome (prosome, macropain) 26S subunit, non-ATPase, 11	Mus musculus		Posttranslational modification, protein turnover, chaperones,		GO:0000502~proteasome complex,GO:0005829~cytosol,		IPR000717:Proteasome component region PCI,IPR011991:Winged helix repressor DNA-binding,IPR013143:PCI/PINT associated module,	mmu03050:Proteasome,	PIRSF006840:26S proteasome non-ATPase regulatory subunit 11,	SM00088:PINT,SM00753:PAM,	acetylation,direct protein sequencing,phosphoprotein,proteasome,	chain:26S proteasome non-ATPase regulatory subunit 11,domain:PCI,modified residue,
MED4	predicted gene 9434; mediator of RNA polymerase II transcription, subunit 4 homolog (yeast)	Mus musculus			GO:0006350~transcription,GO:0006355~regulation of transcription, DNA-dependent,GO:0006357~regulation of transcription from RNA polymerase II promoter,GO:0045449~regulation of transcription,GO:0051252~regulation of RNA metabolic process,	GO:0005654~nucleoplasm,GO:0016592~Srb-mediator complex,GO:0031974~membrane-enclosed lumen,GO:0031981~nuclear lumen,GO:0043233~organelle lumen,GO:0044451~nucleoplasm part,GO:0070013~intracellular organelle lumen,	GO:0003702~RNA polymerase II transcription factor activity,GO:0016251~general RNA polymerase II transcription factor activity,GO:0016455~RNA polymerase II transcription mediator activity,GO:0030528~transcription regulator activity,	IPR019258:Mediator complex, subunit Med4, metazoa,				activator,alternative splicing,coiled coil,nucleus,phosphoprotein,Transcription,transcription regulation,	chain:Mediator of RNA polymerase II transcription subunit 4,compositionally biased region:Poly-Ser,modified residue,splice variant,
POP4	processing of precursor 4, ribonuclease P/MRP family, (S. cerevisiae)	Mus musculus			GO:0006364~rRNA processing,GO:0006379~mRNA cleavage,GO:0006396~RNA processing,GO:0006397~mRNA processing,GO:0006399~tRNA metabolic process,GO:0008033~tRNA processing,GO:0016071~mRNA metabolic process,GO:0016072~rRNA metabolic process,GO:0022613~ribonucleoprotein complex biogenesis,GO:0034470~ncRNA processing,GO:0034660~ncRNA metabolic process,GO:0042254~ribosome biogenesis,	GO:0000172~ribonuclease MRP complex,GO:0005655~nucleolar ribonuclease P complex,GO:0005730~nucleolus,GO:0005732~small nucleolar ribonucleoprotein complex,GO:0030529~ribonucleoprotein complex,GO:0030677~ribonuclease P complex,GO:0030681~multimeric ribonuclease P complex,GO:0031974~membrane-enclosed lumen,GO:0031981~nuclear lumen,GO:0043228~non-membrane-bounded organelle,GO:0043232~intracellular no…	GO:0003723~RNA binding,GO:0004518~nuclease activity,GO:0004519~endonuclease activity,GO:0004521~endoribonuclease activity,GO:0004526~ribonuclease P activity,GO:0004540~ribonuclease activity,GO:0004549~tRNA-specific ribonuclease activity,GO:0016891~endoribonuclease activity, producing 5'-phosphomonoesters,GO:0016893~endonuclease activity, active with either ribo- or deoxyribonucleic acids and prod…	IPR002730:Ribonuclease P/MRP, p29 subunit, eukaryotic/archaeal,IPR016848:Ribonuclease P/MRP, p29 subunit, eukaryotic,		PIRSF027081:RNase P/MRP, p29 subunit,PIRSF027081:RNase_P/MRP_p29_subunit,	SM00538:POP4,	hydrolase,nucleus,phosphoprotein,trna processing,	chain:Ribonuclease P protein subunit p29,modified residue,
PYGO1	pygopus 1	Mus musculus			GO:0001655~urogenital system development,GO:0001822~kidney development,GO:0007166~cell surface receptor linked signal transduction,GO:0009791~post-embryonic development,GO:0016055~Wnt receptor signaling pathway,		GO:0008270~zinc ion binding,GO:0043167~ion binding,GO:0043169~cation binding,GO:0046872~metal ion binding,GO:0046914~transition metal ion binding,	IPR001965:Zinc finger, PHD-type,IPR019786:Zinc finger, PHD-type, conserved site,IPR019787:Zinc finger, PHD-finger,			SM00249:PHD,	3d-structure,metal-binding,nucleus,wnt signaling pathway,zinc,zinc-finger,	chain:Pygopus homolog 1,compositionally biased region:Asn-rich,compositionally biased region:Pro-rich,helix,short sequence motif:Nuclear localization signal,strand,turn,zinc finger region:PHD-type,
SERPINA3F	serine (or cysteine) peptidase inhibitor, clade A, member 3F	Mus musculus			GO:0009719~response to endogenous stimulus,GO:0009725~response to hormone stimulus,GO:0010033~response to organic substance,GO:0034097~response to cytokine stimulus,GO:0043434~response to peptide hormone stimulus,		GO:0004857~enzyme inhibitor activity,GO:0004866~endopeptidase inhibitor activity,GO:0004867~serine-type endopeptidase inhibitor activity,GO:0030414~peptidase inhibitor activity,	IPR000215:Protease inhibitor I4, serpin,		PIRSF001630:serpin,	SM00093:SERPIN,	glycoprotein,protease inhibitor,Serine protease inhibitor,	chain:Serine protease inhibitor A3F,glycosylation site:N-linked (GlcNAc...),region of interest:RCL,site:Reactive bond,
RAP2C	similar to RAP2C, member of RAS oncogene family; RAP2C, member of RAS oncogene family	Mus musculus			GO:0007242~intracellular signaling cascade,GO:0007264~small GTPase mediated signal transduction,	GO:0005886~plasma membrane,GO:0009898~internal side of plasma membrane,GO:0044459~plasma membrane part,	GO:0000166~nucleotide binding,GO:0005525~GTP binding,GO:0017076~purine nucleotide binding,GO:0019001~guanyl nucleotide binding,GO:0032553~ribonucleotide binding,GO:0032555~purine ribonucleotide binding,GO:0032561~guanyl ribonucleotide binding,	IPR001806:Ras GTPase,IPR003577:Ras small GTPase, Ras type,IPR005225:Small GTP-binding protein,IPR013753:Ras,		PIRSF037165:ras protein,	SM00173:RAS,	cell membrane,gtp-binding,lipoprotein,membrane,methylation,nucleotide-binding,phosphoprotein,prenylation,	chain:Ras-related protein Rap-2c,lipid moiety-binding region:S-geranylgeranyl cysteine,modified residue,nucleotide phosphate-binding region:GTP,propeptide:Removed in mature form,sequence conflict,short sequence motif:Effector region,
MYSM1	similar to mKIAA1915 protein; myb-like, SWIRM and MPN domains 1	Mus musculus			GO:0006325~chromatin organization,GO:0006350~transcription,GO:0006355~regulation of transcription, DNA-dependent,GO:0006508~proteolysis,GO:0009057~macromolecule catabolic process,GO:0009891~positive regulation of biosynthetic process,GO:0010557~positive regulation of macromolecule biosynthetic process,GO:0010604~positive regulation of macromolecule metabolic process,GO:0010628~positive regulation…	GO:0016585~chromatin remodeling complex,	GO:0003677~DNA binding,GO:0003712~transcription cofactor activity,GO:0003713~transcription coactivator activity,GO:0004221~ubiquitin thiolesterase activity,GO:0004843~ubiquitin-specific protease activity,GO:0008134~transcription factor binding,GO:0008233~peptidase activity,GO:0008234~cysteine-type peptidase activity,GO:0008237~metallopeptidase activity,GO:0008270~zinc ion binding,GO:0016563~trans…	IPR000555:Mov34/MPN/PAD-1,IPR001005:SANT, DNA-binding,IPR007526:SWIRM,IPR012287:Homeodomain-related,IPR014778:Myb, DNA-binding,			SM00232:JAB_MPN,SM00717:SANT,	activator,alternative splicing,chromatin regulator,dna-binding,hydrolase,metal-binding,metalloprotease,nucleus,phosphoprotein,Protease,Transcription,transcription regulation,ubl conjugation pathway,zinc,	chain:Histone H2A deubiquitinase MYSM1,domain:MPN,domain:SANT,domain:SWIRM,metal ion-binding site:Zinc; catalytic,modified residue,sequence conflict,short sequence motif:JAMM motif,short sequence motif:LXXLL motif,splice variant,
ZFAND5	similar to zinc finger protein ZNF216; zinc finger, AN1-type domain 5	Mus musculus			GO:0001501~skeletal system development,GO:0001667~ameboidal cell migration,GO:0001701~in utero embryonic development,GO:0001944~vasculature development,GO:0003016~respiratory system process,GO:0006928~cell motion,GO:0007166~cell surface receptor linked signal transduction,GO:0007167~enzyme linked receptor protein signaling pathway,GO:0007169~transmembrane receptor protein tyrosine kinase signalin…		GO:0003677~DNA binding,GO:0008270~zinc ion binding,GO:0043167~ion binding,GO:0043169~cation binding,GO:0046872~metal ion binding,GO:0046914~transition metal ion binding,	IPR000058:Zinc finger, AN1-type,IPR002653:Zinc finger, A20-type,			SM00154:ZnF_AN1,SM00259:ZnF_A20,	3d-structure,metal-binding,phosphoprotein,ubl conjugation pathway,zinc,zinc-finger,	chain:AN1-type zinc finger protein 5,helix,modified residue,strand,turn,zinc finger region:A20-type,zinc finger region:AN1-type,
SIRT6	sirtuin 6 (silent mating type information regulation 2, homolog) 6 (S. cerevisiae)	Mus musculus			GO:0006342~chromatin silencing,GO:0006355~regulation of transcription, DNA-dependent,GO:0006471~protein amino acid ADP-ribosylation,GO:0006476~protein amino acid deacetylation,GO:0009890~negative regulation of biosynthetic process,GO:0010558~negative regulation of macromolecule biosynthetic process,GO:0010605~negative regulation of macromolecule metabolic process,GO:0010629~negative regulation of…	GO:0000228~nuclear chromosome,GO:0000781~chromosome, telomeric region,GO:0000784~nuclear chromosome, telomeric region,GO:0000785~chromatin,GO:0000790~nuclear chromatin,GO:0000792~heterochromatin,GO:0005654~nucleoplasm,GO:0005694~chromosome,GO:0005720~nuclear heterochromatin,GO:0005724~nuclear telomeric heterochromatin,GO:0031933~telomeric heterochromatin,GO:0031974~membrane-enclosed lumen,GO:0031…	GO:0000166~nucleotide binding,GO:0003956~NAD(P)+-protein-arginine ADP-ribosyltransferase activity,GO:0004407~histone deacetylase activity,GO:0008270~zinc ion binding,GO:0016763~transferase activity, transferring pentosyl groups,GO:0016811~hydrolase activity, acting on carbon-nitrogen (but not peptide) bonds, in linear amides,GO:0017136~NAD-dependent histone deacetylase activity,GO:0019213~deacety…	IPR003000:NAD-dependent histone deacetylase, silent information regulator Sir2,				hydrolase,metal-binding,nad,nucleus,phosphoprotein,zinc,	active site:Proton acceptor,chain:NAD-dependent deacetylase sirtuin-6,domain:Deacetylase sirtuin-type,metal ion-binding site:Zinc,modified residue,mutagenesis site,nucleotide phosphate-binding region:NAD,
TCEAL3	transcription elongation factor A (SII)-like 3	Mus musculus					GO:0003746~translation elongation factor activity,GO:0008135~translation factor activity, nucleic acid binding,	IPR010370:Transcription elongation factor A, SII-related,				elongation factor,nucleus,phosphoprotein,	chain:Transcription elongation factor A protein-like 3,compositionally biased region:Glu-rich,modified residue,sequence conflict,
TRIM24	tripartite motif-containing 24	Mus musculus			GO:0006350~transcription,GO:0006351~transcription, DNA-dependent,GO:0006352~transcription initiation,GO:0006355~regulation of transcription, DNA-dependent,GO:0006461~protein complex assembly,GO:0006468~protein amino acid phosphorylation,GO:0006793~phosphorus metabolic process,GO:0006796~phosphate metabolic process,GO:0008285~negative regulation of cell proliferation,GO:0009890~negative regulation…	GO:0000228~nuclear chromosome,GO:0000785~chromatin,GO:0000790~nuclear chromatin,GO:0000791~euchromatin,GO:0005694~chromosome,GO:0005719~nuclear euchromatin,GO:0005726~perichromatin fibrils,GO:0005730~nucleolus,GO:0031974~membrane-enclosed lumen,GO:0031981~nuclear lumen,GO:0043228~non-membrane-bounded organelle,GO:0043232~intracellular non-membrane-bounded organelle,GO:0043233~organelle lumen,GO:0…	GO:0003677~DNA binding,GO:0003682~chromatin binding,GO:0004672~protein kinase activity,GO:0008270~zinc ion binding,GO:0016564~transcription repressor activity,GO:0016922~ligand-dependent nuclear receptor binding,GO:0019899~enzyme binding,GO:0030528~transcription regulator activity,GO:0043167~ion binding,GO:0043169~cation binding,GO:0043565~sequence-specific DNA binding,GO:0046872~metal ion bindin…	IPR000315:Zinc finger, B-box,IPR001487:Bromodomain,IPR001841:Zinc finger, RING-type,IPR001965:Zinc finger, PHD-type,IPR003649:B-box, C-terminal,IPR017907:Zinc finger, RING-type, conserved site,IPR018359:Bromodomain, conserved site,IPR018957:Zinc finger, C3HC4 RING-type,IPR019786:Zinc finger, PHD-type, conserved site,IPR019787:Zinc finger, PHD-finger,			SM00184:RING,SM00249:PHD,SM00297:BROMO,SM00336:BBOX,SM00502:BBC,	alternative splicing,bromodomain,chromosomal rearrangement,coiled coil,dna-binding,metal-binding,nucleus,phosphoprotein,Proto-oncogene,repeat,repressor,Transcription,transcription regulation,zinc,zinc-finger,	chain:Transcription intermediary factor 1- alpha,compositionally biased region:Poly-Ala,compositionally biased region:Poly-Gln,compositionally biased region:Poly-Ser,domain:Bromo,modified residue,region of interest:Nuclear receptor binding site (NRBS),short sequence motif:Nuclear localization signal,site:Breakpoint for translocation to form TIF1A-BRAF oncogene,splice variant,zinc finger region:B …
UNC5A	unc-5 homolog A (C. elegans)	Mus musculus			GO:0006915~apoptosis,GO:0008219~cell death,GO:0012501~programmed cell death,GO:0016265~death,	GO:0005886~plasma membrane,GO:0016021~integral to membrane,GO:0031224~intrinsic to membrane,		IPR000488:Death,IPR000884:Thrombospondin, type 1 repeat,IPR000906:ZU5,IPR003599:Immunoglobulin subtype,IPR007110:Immunoglobulin-like,IPR008085:Thrombospondin, type 1 repeat, subgroup,IPR011029:DEATH-like,IPR013098:Immunoglobulin I-set,IPR013783:Immunoglobulin-like fold,	mmu04360:Axon guidance,		SM00005:DEATH,SM00209:TSP1,SM00218:ZU5,SM00409:IG,	alternative splicing,Apoptosis,cell membrane,developmental protein,disulfide bond,glycoprotein,Immunoglobulin domain,membrane,phosphoprotein,receptor,repeat,signal,transmembrane,	chain:Netrin receptor UNC5A,disulfide bond,domain:Death,domain:Ig-like,domain:Ig-like C2-type,domain:TSP type-1 1,domain:TSP type-1 2,domain:ZU5,glycosylation site:N-linked (GlcNAc...),region of interest:Interaction with DCC,sequence conflict,signal peptide,site:Cleavage; by caspase-3,splice variant,topological domain:Cytoplasmic,topological domain:Extracellular,transmembrane region,
UCN3	urocortin 3	Mus musculus			GO:0006140~regulation of nucleotide metabolic process,GO:0007166~cell surface receptor linked signal transduction,GO:0007186~G-protein coupled receptor protein signaling pathway,GO:0007187~G-protein signaling, coupled to cyclic nucleotide second messenger,GO:0007188~G-protein signaling, coupled to cAMP nucleotide second messenger,GO:0007189~activation of adenylate cyclase activity by G-protein si…	GO:0005576~extracellular region,	GO:0005179~hormone activity,GO:0005184~neuropeptide hormone activity,					amidation,hormone,Secreted,signal,	chain:Urocortin-3,modified residue,signal peptide,
WNT5B	wingless-related MMTV integration site 5B	Mus musculus			GO:0007166~cell surface receptor linked signal transduction,GO:0007223~Wnt receptor signaling pathway, calcium modulating pathway,GO:0007267~cell-cell signaling,GO:0016055~Wnt receptor signaling pathway,	GO:0005576~extracellular region,GO:0005578~proteinaceous extracellular matrix,GO:0031012~extracellular matrix,GO:0044421~extracellular region part,		IPR005816:Secreted growth factor Wnt protein,IPR005817:Wnt superfamily,IPR018161:Secreted growth factor Wnt protein, conserved site,	mmu04310:Wnt signaling pathway,mmu04340:Hedgehog signaling pathway,mmu04916:Melanogenesis,mmu05200:Pathways in cancer,mmu05217:Basal cell carcinoma,	PIRSF001784:int-1 transforming protein,	SM00097:WNT1,	developmental protein,extracellular matrix,glycoprotein,Secreted,signal,wnt signaling pathway,	chain:Protein Wnt-5b,glycosylation site:N-linked (GlcNAc...),signal peptide,
ZFP169	zinc finger protein 169	Mus musculus		General function prediction only,	GO:0006350~transcription,GO:0006355~regulation of transcription, DNA-dependent,GO:0045449~regulation of transcription,GO:0051252~regulation of RNA metabolic process,		GO:0008270~zinc ion binding,GO:0043167~ion binding,GO:0043169~cation binding,GO:0046872~metal ion binding,GO:0046914~transition metal ion binding,	IPR001909:Krueppel-associated box,IPR007087:Zinc finger, C2H2-type,IPR013087:Zinc finger, C2H2-type/integrase, DNA-binding,IPR015880:Zinc finger, C2H2-like,			SM00349:KRAB,SM00355:ZnF_C2H2,	metal-binding,nucleus,repeat,Transcription,zinc,
ZFP2	zinc finger protein 2	Mus musculus		General function prediction only,	GO:0006350~transcription,GO:0045449~regulation of transcription,		GO:0003677~DNA binding,GO:0008270~zinc ion binding,GO:0043167~ion binding,GO:0043169~cation binding,GO:0046872~metal ion binding,GO:0046914~transition metal ion binding,	IPR007087:Zinc finger, C2H2-type,IPR013087:Zinc finger, C2H2-type/integrase, DNA-binding,IPR015880:Zinc finger, C2H2-like,			SM00355:ZnF_C2H2,	alternative splicing,DNA binding,dna-binding,metal-binding,nucleus,repeat,Transcription,transcription regulation,zinc,zinc finger,zinc-finger,	chain:Zinc finger protein 2,sequence conflict,splice variant,zinc finger region:C2H2-type 1,zinc finger region:C2H2-type 10,zinc finger region:C2H2-type 11,zinc finger region:C2H2-type 12,zinc finger region:C2H2-type 13,zinc finger region:C2H2-type 2,zinc finger region:C2H2-type 3,zinc finger region:C2H2-type 4,zinc finger region:C2H2-type 5,zinc finger region:C2H2-type 6,zinc finger region:C2H2-…
ZFP606	zinc finger protein 606	Mus musculus		General function prediction only,	GO:0006350~transcription,GO:0006355~regulation of transcription, DNA-dependent,GO:0045449~regulation of transcription,GO:0051252~regulation of RNA metabolic process,		GO:0008270~zinc ion binding,GO:0043167~ion binding,GO:0043169~cation binding,GO:0046872~metal ion binding,GO:0046914~transition metal ion binding,	IPR001909:Krueppel-associated box,IPR007087:Zinc finger, C2H2-type,IPR013087:Zinc finger, C2H2-type/integrase, DNA-binding,IPR015880:Zinc finger, C2H2-like,		PIRSF005559:zinc finger protein ZFP-36,	SM00349:KRAB,SM00355:ZnF_C2H2,	metal-binding,nucleus,repeat,Transcription,zinc,

## Sheet: Gene annotations for DNB 2
ID	Gene Name	Species	BIOCARTA	COG_ONTOLOGY	GOTERM_BP_FAT	GOTERM_CC_FAT	GOTERM_MF_FAT	INTERPRO	KEGG_PATHWAY	OMIM_DISEASE	PIR_SUPERFAMILY	SMART	SP_PIR_KEYWORDS	UP_SEQ_FEATURE
BRAP	BRCA1 associated protein	Mus musculus			GO:0000165~MAPKKK cascade,GO:0006508~proteolysis,GO:0007242~intracellular signaling cascade,GO:0007243~protein kinase cascade,GO:0007264~small GTPase mediated signal transduction,GO:0007265~Ras protein signal transduction,GO:0009057~macromolecule catabolic process,GO:0019941~modification-dependent protein catabolic process,GO:0030163~protein catabolic process,GO:0043632~modification-dependent mac…	GO:0000151~ubiquitin ligase complex,	GO:0004842~ubiquitin-protein ligase activity,GO:0005048~signal sequence binding,GO:0008139~nuclear localization sequence binding,GO:0008270~zinc ion binding,GO:0016879~ligase activity, forming carbon-nitrogen bonds,GO:0016881~acid-amino acid ligase activity,GO:0019787~small conjugating protein ligase activity,GO:0042277~peptide binding,GO:0043167~ion binding,GO:0043169~cation binding,GO:0046872~m…	IPR001607:Zinc finger, UBP-type,IPR001841:Zinc finger, RING-type,IPR011422:BRCA1-associated 2,IPR017907:Zinc finger, RING-type, conserved site,IPR018957:Zinc finger, C3HC4 RING-type,			PIRSF017317:probable zinc finger protein,	SM00184:RING,SM00290:ZnF_UBP,	alternative splicing,coiled coil,cytoplasm,ligase,metal-binding,phosphoprotein,ubl conjugation pathway,zinc,zinc-finger,	chain:BRCA1-associated protein,modified residue,sequence conflict,splice variant,zinc finger region:RING-type,zinc finger region:UBP-type,
BTBD3	BTB (POZ) domain containing 3; predicted gene 7712; similar to BTB/POZ domain containing protein 3	Mus musculus						IPR000210:BTB/POZ-like,IPR011333:BTB/POZ fold,IPR012983:PHR,IPR013069:BTB/POZ,IPR013089:Kelch related,				SM00225:BTB,		chain:BTB/POZ domain-containing protein 3,compositionally biased region:Poly-Gly,domain:BTB,
HIGD1A	HIG1 domain family, member 1A	Mus musculus				GO:0005739~mitochondrion,GO:0016021~integral to membrane,GO:0031224~intrinsic to membrane,		IPR007667:Hypoxia induced protein conserved region,					acetylation,membrane,stress response,transmembrane,	chain:HIG1 domain family member 1A,domain:HIG1,modified residue,topological domain:Cytoplasmic,topological domain:Extracellular,transmembrane region,
NDRG4	N-myc downstream regulated gene 4	Mus musculus						IPR004142:Ndr,			PIRSF023830:Caenorhabditis elegans hypothetical protein ZK1073.1,		alternative splicing,developmental protein,phosphoprotein,	chain:Protein NDRG4,compositionally biased region:Poly-Thr,modified residue,splice variant,
NEK5	NIMA (never in mitosis gene a)-related expressed kinase 5	Mus musculus			GO:0006468~protein amino acid phosphorylation,GO:0006793~phosphorus metabolic process,GO:0006796~phosphate metabolic process,GO:0016310~phosphorylation,		GO:0000166~nucleotide binding,GO:0000287~magnesium ion binding,GO:0001882~nucleoside binding,GO:0001883~purine nucleoside binding,GO:0004672~protein kinase activity,GO:0004674~protein serine/threonine kinase activity,GO:0005524~ATP binding,GO:0017076~purine nucleotide binding,GO:0030554~adenyl nucleotide binding,GO:0032553~ribonucleotide binding,GO:0032555~purine ribonucleotide binding,GO:0032559…	IPR000719:Protein kinase, core,IPR002290:Serine/threonine protein kinase,IPR008271:Serine/threonine protein kinase, active site,IPR017441:Protein kinase, ATP binding site,IPR017442:Serine/threonine protein kinase-related,				SM00220:S_TKc,	alternative splicing,atp-binding,kinase,magnesium,metal-binding,nucleotide-binding,phosphoprotein,serine/threonine-protein kinase,transferase,	active site:Proton acceptor,binding site:ATP,chain:Serine/threonine-protein kinase Nek5,domain:Protein kinase,modified residue,nucleotide phosphate-binding region:ATP,splice variant,
NOB1	NIN1/RPN12 binding protein 1 homolog (S. cerevisiae)	Mus musculus		General function prediction only,	GO:0006364~rRNA processing,GO:0006396~RNA processing,GO:0016072~rRNA metabolic process,GO:0022613~ribonucleoprotein complex biogenesis,GO:0030490~maturation of SSU-rRNA,GO:0034470~ncRNA processing,GO:0034660~ncRNA metabolic process,GO:0042254~ribosome biogenesis,GO:0042274~ribosomal small subunit biogenesis,	GO:0005730~nucleolus,GO:0031974~membrane-enclosed lumen,GO:0031981~nuclear lumen,GO:0043228~non-membrane-bounded organelle,GO:0043232~intracellular non-membrane-bounded organelle,GO:0043233~organelle lumen,GO:0070013~intracellular organelle lumen,	GO:0008270~zinc ion binding,GO:0043167~ion binding,GO:0043169~cation binding,GO:0046872~metal ion binding,GO:0046914~transition metal ion binding,	IPR006596:Nucleotide binding protein, PINc,IPR014881:Nin one binding (NOB1) Zn-ribbon like,IPR017117:D-site 20S pre-rRNA nuclease,			PIRSF037125:D-site_20S_pre-rRNA_nuclease,	SM00670:PINc,	3d-structure,acetylation,metal-binding,nucleus,phosphoprotein,zinc,	chain:RNA-binding protein NOB1,compositionally biased region:Poly-Glu,domain:PINc,metal ion-binding site:Zinc,modified residue,strand,
PRAMEF12	PRAME family member 12	Mus musculus						IPR001611:Leucine-rich repeat,IPR018116:Somatotropin hormone, conserved site,			PIRSF038286:preferentially expressed antigen of melanoma (PRAME) family protein,
1700020C07RIK	RIKEN cDNA 1700020C07 gene	Mus musculus				GO:0016021~integral to membrane,GO:0031224~intrinsic to membrane,							membrane,transmembrane,	chain:Uncharacterized protein C20orf165 homolog,transmembrane region,
MAP3K14	RIKEN cDNA 1700028N14 gene; mitogen-activated protein kinase kinase kinase 14	Mus musculus	m_cd40Pathway:CD40L Signaling Pathway,m_deathPathway:Induction of apoptosis through DR3 and DR4/5 Death Receptors ,m_HivnefPathway:HIV-I Nef: negative effector of Fas and TNF,m_il1rPathway:Signal transduction through IL1R,m_keratinocytePathway:Keratinocyte Differentiation,m_mapkPathway:MAPKinase Signaling Pathway,m_nfkbPathway:NF-kB Signaling Pathway,m_nthiPathway:NFkB activation by Nontypeable H…		GO:0006468~protein amino acid phosphorylation,GO:0006793~phosphorus metabolic process,GO:0006796~phosphate metabolic process,GO:0016310~phosphorylation,		GO:0000166~nucleotide binding,GO:0001882~nucleoside binding,GO:0001883~purine nucleoside binding,GO:0004672~protein kinase activity,GO:0004674~protein serine/threonine kinase activity,GO:0004709~MAP kinase kinase kinase activity,GO:0005524~ATP binding,GO:0017076~purine nucleotide binding,GO:0030554~adenyl nucleotide binding,GO:0032553~ribonucleotide binding,GO:0032555~purine ribonucleotide bindin…	IPR000719:Protein kinase, core,IPR008271:Serine/threonine protein kinase, active site,IPR017425:Mitogen-activated protein kinase kinase kinase 14,IPR017441:Protein kinase, ATP binding site,IPR017442:Serine/threonine protein kinase-related,	mmu04010:MAPK signaling pathway,mmu04210:Apoptosis,mmu04660:T cell receptor signaling pathway,mmu04672:Intestinal immune network for IgA production,		PIRSF038175:MAPKKK14,PIRSF038175:mitogen-activated protein kinase kinase kinase 14,		atp-binding,cytoplasm,disease mutation,kinase,nucleotide-binding,phosphoprotein,serine/threonine-protein kinase,transferase,	active site:Proton acceptor,binding site:ATP,chain:Mitogen-activated protein kinase kinase kinase 14,domain:Protein kinase,nucleotide phosphate-binding region:ATP,sequence variant,
1810041L15RIK	RIKEN cDNA 1810041L15 gene	Mus musculus				GO:0016021~integral to membrane,GO:0031224~intrinsic to membrane,							glycoprotein,membrane,signal,transmembrane,	chain:Uncharacterized protein KIAA1644,glycosylation site:N-linked (GlcNAc...),signal peptide,topological domain:Cytoplasmic,topological domain:Extracellular,transmembrane region,
2210018M11RIK	RIKEN cDNA 2210018M11 gene	Mus musculus			GO:0006259~DNA metabolic process,GO:0006281~DNA repair,GO:0006325~chromatin organization,GO:0006350~transcription,GO:0006974~response to DNA damage stimulus,GO:0016568~chromatin modification,GO:0033554~cellular response to stress,GO:0045449~regulation of transcription,GO:0051276~chromosome organization,			IPR005491:ENT,					alternative splicing,chromatin regulator,DNA damage,dna repair,glycoprotein,nucleus,phosphoprotein,repressor,Transcription,transcription regulation,	chain:Protein EMSY,compositionally biased region:Gln-rich,compositionally biased region:Poly-Ser,compositionally biased region:Ser-rich,compositionally biased region:Thr-rich,domain:ENT,glycosylation site:O-linked (GlcNAc),modified residue,region of interest:Interaction with BRCA2,region of interest:Interaction with ZMYND11,sequence conflict,splice variant,
2410003K15RIK	RIKEN cDNA 2410003K15 gene	Mus musculus						IPR004394:Iojap-related protein,						chain:Uncharacterized protein C7orf30 homolog,
SKA1	RIKEN cDNA 2810433K01 gene	Mus musculus			GO:0000087~M phase of mitotic cell cycle,GO:0000090~mitotic anaphase,GO:0000278~mitotic cell cycle,GO:0000279~M phase,GO:0000280~nuclear division,GO:0007049~cell cycle,GO:0007059~chromosome segregation,GO:0007067~mitosis,GO:0022402~cell cycle process,GO:0022403~cell cycle phase,GO:0031110~regulation of microtubule polymerization or depolymerization,GO:0032886~regulation of microtubule-based proce…	GO:0000775~chromosome, centromeric region,GO:0000776~kinetochore,GO:0000777~condensed chromosome kinetochore,GO:0000779~condensed chromosome, centromeric region,GO:0000793~condensed chromosome,GO:0000940~outer kinetochore of condensed chromosome,GO:0005694~chromosome,GO:0005819~spindle,GO:0005856~cytoskeleton,GO:0005874~microtubule,GO:0005876~spindle microtubule,GO:0015630~microtubule cytoskeleto…	GO:0008017~microtubule binding,GO:0008092~cytoskeletal protein binding,GO:0015631~tubulin binding,	IPR009829:Protein of unknown function DUF1395,			PIRSF019945:PIRSF019945,		cell cycle,cell division,coiled coil,cytoplasm,cytoskeleton,kinetochore,microtubule,mitosis,	chain:Spindle and kinetochore-associated protein 1,sequence conflict,
4921539E11RIK	RIKEN cDNA 4921539E11 gene	Mus musculus											alternative splicing,	chain:Uncharacterized protein C1orf141 homolog,sequence conflict,splice variant,
4933424B01RIK	RIKEN cDNA 4933424B01 gene	Mus musculus			GO:0007346~regulation of mitotic cell cycle,GO:0051726~regulation of cell cycle,			IPR019355:Protein of unknown function DUF2151,					cell cycle,cell division,mitosis,phosphoprotein,	chain:Cell cycle regulator Mat89Bb homolog,modified residue,sequence conflict,
RUNDC3A	RUN domain containing 3A	Mus musculus						IPR004012:RUN,			PIRSF011261:human hypothetical protein DKFZp434A1727.1,	SM00593:RUN,	alternative splicing,coiled coil,	chain:RUN domain-containing protein 3A,domain:RUN,region of interest:Interaction with RAP2A,splice variant,
RND1	Rho family GTPase 1	Mus musculus			GO:0007242~intracellular signaling cascade,GO:0007264~small GTPase mediated signal transduction,	GO:0005829~cytosol,GO:0005856~cytoskeleton,GO:0005886~plasma membrane,GO:0009898~internal side of plasma membrane,GO:0043228~non-membrane-bounded organelle,GO:0043232~intracellular non-membrane-bounded organelle,GO:0044459~plasma membrane part,	GO:0000166~nucleotide binding,GO:0005525~GTP binding,GO:0017076~purine nucleotide binding,GO:0019001~guanyl nucleotide binding,GO:0032553~ribonucleotide binding,GO:0032555~purine ribonucleotide binding,GO:0032561~guanyl ribonucleotide binding,	IPR001806:Ras GTPase,IPR003578:Ras small GTPase, Rho type,IPR005225:Small GTP-binding protein,IPR013753:Ras,	mmu04360:Axon guidance,		PIRSF037169:small GTPase, Rho type,	SM00174:RHO,	alternative splicing,cell membrane,cytoplasm,cytoskeleton,gtp-binding,lipoprotein,membrane,methylation,nucleotide-binding,prenylation,	chain:Rho-related GTP-binding protein Rho6,lipid moiety-binding region:S-geranylgeranyl cysteine,modified residue,nucleotide phosphate-binding region:GTP,propeptide:Removed in mature form,short sequence motif:Effector region,splice variant,
SH3GL1	SH3-domain GRB2-like 1	Mus musculus			GO:0006897~endocytosis,GO:0010324~membrane invagination,GO:0016044~membrane organization,GO:0016192~vesicle-mediated transport,	GO:0005768~endosome,GO:0019898~extrinsic to membrane,	GO:0008289~lipid binding,	IPR001452:Src homology-3 domain,IPR004148:BAR,	mmu04144:Endocytosis,			SM00326:SH3,SM00721:BAR,	coiled coil,cytoplasm,direct protein sequencing,Endocytosis,endosome,lipid-binding,membrane,phosphoprotein,sh3 domain,	chain:Endophilin-A2,domain:BAR,domain:SH3,modified residue,region of interest:Interaction with ARC,region of interest:Membrane-binding amphipathic helix,region of interest:Required for dimerization upon membrane association,
DCAF10	WD repeat domain 32	Mus musculus						IPR001680:WD40 repeat,IPR015943:WD40/YVTN repeat-like,IPR017986:WD40 repeat, region,IPR019775:WD40 repeat, conserved site,IPR019781:WD40 repeat, subgroup,IPR019782:WD40 repeat 2,				SM00320:WD40,	alternative splicing,repeat,ubl conjugation pathway,wd repeat,	chain:DDB1- and CUL4-associated factor 10,compositionally biased region:Pro-rich,repeat:WD 1,repeat:WD 2,repeat:WD 3,repeat:WD 4,repeat:WD 5,repeat:WD 6,repeat:WD 7,sequence conflict,splice variant,
ABI1	abl-interactor 1	Mus musculus			GO:0001756~somitogenesis,GO:0003002~regionalization,GO:0006468~protein amino acid phosphorylation,GO:0006793~phosphorus metabolic process,GO:0006796~phosphate metabolic process,GO:0007389~pattern specification process,GO:0009792~embryonic development ending in birth or egg hatching,GO:0009952~anterior/posterior pattern formation,GO:0016310~phosphorylation,GO:0018108~peptidyl-tyrosine phosphorylat…	GO:0000267~cell fraction,GO:0005624~membrane fraction,GO:0005626~insoluble fraction,GO:0005856~cytoskeleton,GO:0005886~plasma membrane,GO:0019717~synaptosome,GO:0030027~lamellipodium,GO:0030054~cell junction,GO:0030175~filopodium,GO:0030426~growth cone,GO:0030427~site of polarized growth,GO:0031252~cell leading edge,GO:0042995~cell projection,GO:0043005~neuron projection,GO:0043228~non-membrane-b…	GO:0008047~enzyme activator activity,GO:0019207~kinase regulator activity,GO:0019209~kinase activator activity,GO:0019887~protein kinase regulator activity,GO:0030295~protein kinase activator activity,GO:0030296~protein tyrosine kinase activator activity,	IPR000108:Neutrophil cytosol factor 2,IPR000727:Target SNARE coiled-coil region,IPR001452:Src homology-3 domain,IPR012849:Abl-interactor, homeo-domain homologous region,				SM00326:SH3,SM00397:t_SNARE,	acetylation,alternative splicing,cell junction,cell projection,coiled coil,cytoplasm,cytoskeleton,nucleus,phosphoprotein,sh3 domain,synapse,Synaptosome,	chain:Abl interactor 1,compositionally biased region:Pro-rich,domain:SH3,domain:t-SNARE coiled-coil homology,modified residue,region of interest:Required for binding to WASF1,sequence conflict,splice variant,
ANGPTL6	angiopoietin-like 6	Mus musculus			GO:0001525~angiogenesis,GO:0001568~blood vessel development,GO:0001944~vasculature development,GO:0048514~blood vessel morphogenesis,	GO:0005576~extracellular region,GO:0016023~cytoplasmic membrane-bounded vesicle,GO:0030141~secretory granule,GO:0031410~cytoplasmic vesicle,GO:0031982~vesicle,GO:0031988~membrane-bounded vesicle,		IPR002181:Fibrinogen, alpha/beta/gamma chain, C-terminal globular,IPR014716:Fibrinogen, alpha/beta/gamma chain, C-terminal globular, subdomain 1,				SM00186:FBG,	angiogenesis,coiled coil,developmental protein,differentiation,disulfide bond,glycoprotein,Secreted,signal,	chain:Angiopoietin-related protein 6,disulfide bond,domain:Fibrinogen C-terminal,glycosylation site:N-linked (GlcNAc...),signal peptide,
AIFM3	apoptosis-inducing factor, mitochondrion-associated 3	Mus musculus			GO:0006091~generation of precursor metabolites and energy,GO:0006873~cellular ion homeostasis,GO:0006915~apoptosis,GO:0006917~induction of apoptosis,GO:0006919~activation of caspase activity,GO:0008219~cell death,GO:0008635~activation of caspase activity by cytochrome c,GO:0010941~regulation of cell death,GO:0010942~positive regulation of cell death,GO:0010952~positive regulation of peptidase act…	GO:0005739~mitochondrion,GO:0005740~mitochondrial envelope,GO:0005743~mitochondrial inner membrane,GO:0005783~endoplasmic reticulum,GO:0019866~organelle inner membrane,GO:0031090~organelle membrane,GO:0031966~mitochondrial membrane,GO:0031967~organelle envelope,GO:0031975~envelope,GO:0044429~mitochondrial part,	GO:0000166~nucleotide binding,GO:0001882~nucleoside binding,GO:0001883~purine nucleoside binding,GO:0005506~iron ion binding,GO:0008047~enzyme activator activity,GO:0008656~caspase activator activity,GO:0009055~electron carrier activity,GO:0016504~peptidase activator activity,GO:0017076~purine nucleotide binding,GO:0030554~adenyl nucleotide binding,GO:0043028~caspase regulator activity,GO:0043167…	IPR000103:Pyridine nucleotide-disulphide oxidoreductase, class-II,IPR001327:Pyridine nucleotide-disulphide oxidoreductase, NAD-binding region,IPR004099:Pyridine nucleotide-disulphide oxidoreductase, dimerisation,IPR013027:FAD-dependent pyridine nucleotide-disulphide oxidoreductase,IPR017941:Rieske [2Fe-2S] iron-sulphur domain,			PIRSF037485:FAD-dependent pyridine nucleotide-disulphide oxidoreductase,		2Fe-2S,alternative splicing,Apoptosis,electron transport,FAD,Flavoprotein,iron,iron-sulfur,metal-binding,mitochondrion,oxidoreductase,transport,	binding site:FAD,binding site:FAD; via amide nitrogen and carbonyl oxygen,binding site:FAD; via carbonyl oxygen,chain:Apoptosis-inducing factor 3,domain:Rieske,metal ion-binding site:Iron-sulfur (2Fe-2S),metal ion-binding site:Iron-sulfur (2Fe-2S); via pros nitrogen,nucleotide phosphate-binding region:FAD,sequence conflict,splice variant,
AQP4	aquaporin 4	Mus musculus			GO:0006833~water transport,GO:0030104~water homeostasis,GO:0042044~fluid transport,GO:0042592~homeostatic process,GO:0048878~chemical homeostasis,GO:0055085~transmembrane transport,	GO:0005886~plasma membrane,GO:0005887~integral to plasma membrane,GO:0016021~integral to membrane,GO:0031224~intrinsic to membrane,GO:0031226~intrinsic to plasma membrane,GO:0044459~plasma membrane part,	GO:0005372~water transporter activity,GO:0015250~water channel activity,GO:0015267~channel activity,GO:0022803~passive transmembrane transporter activity,GO:0022838~substrate specific channel activity,	IPR000425:Major intrinsic protein,IPR012269:Aquaporin,			PIRSF002276:aquaporin,		alternative splicing,glycoprotein,membrane,phosphoprotein,repeat,transmembrane,transport,	chain:Aquaporin-4,glycosylation site:N-linked (GlcNAc...),modified residue,sequence conflict,sequence variant,short sequence motif:NPA 1,short sequence motif:NPA 2,splice variant,topological domain:Cytoplasmic,topological domain:Extracellular,transmembrane region,
BIRC3	baculoviral IAP repeat-containing 3	Mus musculus	m_caspasePathway:Caspase Cascade in Apoptosis,m_mitochondriaPathway:Role of Mitochondria in Apoptotic Signaling,		GO:0006915~apoptosis,GO:0008219~cell death,GO:0010941~regulation of cell death,GO:0012501~programmed cell death,GO:0016265~death,GO:0042981~regulation of apoptosis,GO:0043067~regulation of programmed cell death,		GO:0008270~zinc ion binding,GO:0043167~ion binding,GO:0043169~cation binding,GO:0046872~metal ion binding,GO:0046914~transition metal ion binding,	IPR001315:Caspase Recruitment,IPR001370:Proteinase inhibitor I32, inhibitor of apoptosis,IPR001841:Zinc finger, RING-type,IPR017907:Zinc finger, RING-type, conserved site,IPR018957:Zinc finger, C3HC4 RING-type,	mmu04120:Ubiquitin mediated proteolysis,mmu04210:Apoptosis,mmu04510:Focal adhesion,mmu04621:NOD-like receptor signaling pathway,mmu05200:Pathways in cancer,mmu05222:Small cell lung cancer,		PIRSF037644:inhibitor of apoptosis protein with CARD domain,	SM00114:CARD,SM00184:RING,SM00238:BIR,	Apoptosis,cytoplasm,metal-binding,repeat,zinc,zinc-finger,	chain:Baculoviral IAP repeat-containing protein 3,domain:CARD,metal ion-binding site:Zinc,repeat:BIR 1,repeat:BIR 2,repeat:BIR 3,zinc finger region:RING-type,
BZW2	basic leucine zipper and W2 domains 2	Mus musculus						IPR003307:eIF4-gamma/eIF5/eIF2-epsilon,				SM00515:eIF5C,	acetylation,developmental protein,differentiation,neurogenesis,phosphoprotein,	chain:Basic leucine zipper and W2 domain- containing protein 2,domain:W2,modified residue,sequence conflict,
CACNA2D3	calcium channel, voltage-dependent, alpha2/delta subunit 3	Mus musculus			GO:0006811~ion transport,GO:0006812~cation transport,GO:0006816~calcium ion transport,GO:0015674~di-, tri-valent inorganic cation transport,GO:0030001~metal ion transport,	GO:0016021~integral to membrane,GO:0031224~intrinsic to membrane,	GO:0005216~ion channel activity,GO:0005244~voltage-gated ion channel activity,GO:0005261~cation channel activity,GO:0005262~calcium channel activity,GO:0005509~calcium ion binding,GO:0015267~channel activity,GO:0022803~passive transmembrane transporter activity,GO:0022832~voltage-gated channel activity,GO:0022836~gated channel activity,GO:0022838~substrate specific channel activity,GO:0043167~ion…	IPR002035:von Willebrand factor, type A,IPR004010:Cache,IPR013608:VWA N-terminal,	mmu04010:MAPK signaling pathway,mmu04260:Cardiac muscle contraction,mmu05410:Hypertrophic cardiomyopathy (HCM),mmu05412:Arrhythmogenic right ventricular cardiomyopathy (ARVC),mmu05414:Dilated cardiomyopathy,		PIRSF002446:voltage-dependent calcium channel, fused alpha-2/delta subunits,	SM00327:VWA,	calcium,calcium channel,calcium transport,disulfide bond,glycoprotein,ion transport,ionic channel,membrane,metal-binding,signal,transmembrane,transport,voltage-gated channel,	chain:Voltage-dependent calcium channel subunit alpha-2-3,chain:Voltage-dependent calcium channel subunit alpha-2/delta-3,chain:Voltage-dependent calcium channel subunit delta-3,domain:Cache,domain:VWFA,glycosylation site:N-linked (GlcNAc...),metal ion-binding site:Divalent metal cation,short sequence motif:MIDAS-like motif,signal peptide,topological domain:Cytoplasmic,topological domain:Extracel…
CHFR	checkpoint with forkhead and ring finger domains	Mus musculus			GO:0000075~cell cycle checkpoint,GO:0000087~M phase of mitotic cell cycle,GO:0000209~protein polyubiquitination,GO:0000278~mitotic cell cycle,GO:0000279~M phase,GO:0000280~nuclear division,GO:0006508~proteolysis,GO:0006511~ubiquitin-dependent protein catabolic process,GO:0007049~cell cycle,GO:0007067~mitosis,GO:0007093~mitotic cell cycle checkpoint,GO:0007346~regulation of mitotic cell cycle,GO:0…	GO:0005654~nucleoplasm,GO:0016604~nuclear body,GO:0016605~PML body,GO:0031974~membrane-enclosed lumen,GO:0031981~nuclear lumen,GO:0043233~organelle lumen,GO:0044451~nucleoplasm part,GO:0070013~intracellular organelle lumen,	GO:0000166~nucleotide binding,GO:0004842~ubiquitin-protein ligase activity,GO:0008270~zinc ion binding,GO:0016879~ligase activity, forming carbon-nitrogen bonds,GO:0016881~acid-amino acid ligase activity,GO:0019787~small conjugating protein ligase activity,GO:0043167~ion binding,GO:0043169~cation binding,GO:0046872~metal ion binding,GO:0046914~transition metal ion binding,	IPR000253:Forkhead-associated,IPR001841:Zinc finger, RING-type,IPR017907:Zinc finger, RING-type, conserved site,IPR018957:Zinc finger, C3HC4 RING-type,				SM00184:RING,SM00240:FHA,	ADP-ribosylation,alternative splicing,cell cycle,cell division,ligase,metal-binding,mitosis,nucleus,phosphoprotein,ubl conjugation,ubl conjugation pathway,zinc,zinc-finger,	chain:E3 ubiquitin-protein ligase CHFR,domain:FHA,modified residue,sequence conflict,splice variant,zinc finger region:PBZ-type,zinc finger region:RING-type,
COL13A1	collagen, type XIII, alpha 1	Mus musculus			GO:0001501~skeletal system development,GO:0001503~ossification,GO:0001763~morphogenesis of a branching structure,GO:0001958~endochondral ossification,GO:0007155~cell adhesion,GO:0007160~cell-matrix adhesion,GO:0016337~cell-cell adhesion,GO:0022610~biological adhesion,GO:0031589~cell-substrate adhesion,GO:0048705~skeletal system morphogenesis,GO:0060348~bone development,GO:0060349~bone morphogenes…	GO:0005886~plasma membrane,GO:0005911~cell-cell junction,GO:0016021~integral to membrane,GO:0030054~cell junction,GO:0031224~intrinsic to membrane,GO:0044459~plasma membrane part,	GO:0001871~pattern binding,GO:0005539~glycosaminoglycan binding,GO:0008201~heparin binding,GO:0030246~carbohydrate binding,GO:0030247~polysaccharide binding,	IPR008160:Collagen triple helix repeat,			PIRSF003543:human herpesvirus 4 BHLF1 protein,		alternative splicing,cell adhesion,cell membrane,collagen,developmental protein,differentiation,disulfide bond,glycoprotein,heparin-binding,membrane,osteogenesis,Signal-anchor,transmembrane,	chain:Collagen alpha-1(XIII) chain,glycosylation site:N-linked (GlcNAc...),region of interest:Nonhelical region 1 (NC1),region of interest:Nonhelical region 2 (NC2),region of interest:Nonhelical region 3 (NC3),region of interest:Nonhelical region 4 (NC4),region of interest:Triple-helical region 1 (COL1),region of interest:Triple-helical region 2 (COL2),region of interest:Triple-helical region 3 (…
CFHR1	complement factor H-related 1	Mus musculus						IPR000436:Sushi/SCR/CCP,IPR016060:Complement control module,				SM00032:CCP,	duplication,
COX4I1	cytochrome c oxidase subunit IV isoform 1	Mus musculus				GO:0005739~mitochondrion,GO:0005740~mitochondrial envelope,GO:0005743~mitochondrial inner membrane,GO:0019866~organelle inner membrane,GO:0031090~organelle membrane,GO:0031966~mitochondrial membrane,GO:0031967~organelle envelope,GO:0031975~envelope,GO:0044429~mitochondrial part,	GO:0004129~cytochrome-c oxidase activity,GO:0015002~heme-copper terminal oxidase activity,GO:0015077~monovalent inorganic cation transmembrane transporter activity,GO:0015078~hydrogen ion transmembrane transporter activity,GO:0016675~oxidoreductase activity, acting on heme group of donors,GO:0016676~oxidoreductase activity, acting on heme group of donors, oxygen as acceptor,GO:0022890~inorganic c…	IPR004203:Cytochrome c oxidase subunit IV,IPR013288:Cytochrome c oxidase subunit IV, subgroup,	mmu00190:Oxidative phosphorylation,mmu04260:Cardiac muscle contraction,mmu05010:Alzheimer's disease,mmu05012:Parkinson's disease,mmu05016:Huntington's disease,		PIRSF000272:cytochrome-c oxidase chain IV,		acetylation,direct protein sequencing,membrane,membrane-associated complex,mitochondrion,mitochondrion inner membrane,oxidative phosphorylation,oxidoreductase,respiratory chain,transit peptide,	chain:Cytochrome c oxidase subunit 4 isoform 1, mitochondrial,modified residue,sequence conflict,transit peptide:Mitochondrion,
DLG5	discs, large homolog 5 (Drosophila)	Mus musculus		Cell division and chromosome partitioning,	GO:0010941~regulation of cell death,GO:0042981~regulation of apoptosis,GO:0043067~regulation of programmed cell death,	GO:0005886~plasma membrane,GO:0005911~cell-cell junction,GO:0005912~adherens junction,GO:0005913~cell-cell adherens junction,GO:0030054~cell junction,GO:0044459~plasma membrane part,GO:0070161~anchoring junction,	GO:0008013~beta-catenin binding,GO:0008092~cytoskeletal protein binding,	IPR000408:Regulator of chromosome condensation, RCC1,IPR001315:Caspase Recruitment,IPR001452:Src homology-3 domain,IPR001478:PDZ/DHR/GLGF,IPR006907:Protein of unknown function DUF622,IPR008144:Guanylate kinase,IPR008145:Guanylate kinase/L-type calcium channel region,IPR011511:Variant SH3,IPR019586:Guanylate kinase-associated, C-terminal,				SM00072:GuKc,SM00114:CARD,SM00228:PDZ,SM00326:SH3,
DLX1	distal-less homeobox 1	Mus musculus			GO:0000122~negative regulation of transcription from RNA polymerase II promoter,GO:0001501~skeletal system development,GO:0003002~regionalization,GO:0006355~regulation of transcription, DNA-dependent,GO:0006357~regulation of transcription from RNA polymerase II promoter,GO:0007389~pattern specification process,GO:0009792~embryonic development ending in birth or egg hatching,GO:0009890~negative re…		GO:0003677~DNA binding,GO:0003682~chromatin binding,GO:0003700~transcription factor activity,GO:0030528~transcription regulator activity,GO:0043565~sequence-specific DNA binding,	IPR000047:Helix-turn-helix motif, lambda-like repressor,IPR001356:Homeobox,IPR012287:Homeodomain-related,IPR017970:Homeobox, conserved site,				SM00389:HOX,	developmental protein,dna-binding,Homeobox,nucleus,	chain:Homeobox protein DLX-1,DNA-binding region:Homeobox,sequence conflict,
DRD4	dopamine receptor 4	Mus musculus			GO:0001975~response to amphetamine,GO:0006140~regulation of nucleotide metabolic process,GO:0006873~cellular ion homeostasis,GO:0007166~cell surface receptor linked signal transduction,GO:0007186~G-protein coupled receptor protein signaling pathway,GO:0007187~G-protein signaling, coupled to cyclic nucleotide second messenger,GO:0007188~G-protein signaling, coupled to cAMP nucleotide second messen…	GO:0005886~plasma membrane,GO:0016021~integral to membrane,GO:0031224~intrinsic to membrane,	GO:0001591~dopamine receptor activity, coupled via Gi/Go,GO:0001593~dopamine D4 receptor activity,GO:0004952~dopamine receptor activity,GO:0008227~amine receptor activity,GO:0035240~dopamine binding,GO:0043176~amine binding,GO:0043178~alcohol binding,	IPR000276:7TM GPCR, rhodopsin-like,IPR000929:Dopamine receptor,IPR002185:Dopamine D4 receptor,IPR017452:GPCR, rhodopsin-like superfamily,	mmu04080:Neuroactive ligand-receptor interaction,		PIRSF038553:D2-like dopamine receptor,PIRSF800006:rhodopsin-like G protein-coupled receptors,		cell membrane,disulfide bond,g-protein coupled receptor,glycoprotein,membrane,neurotransmitter receptor,receptor,transducer,transmembrane,	chain:D(4) dopamine receptor,disulfide bond,glycosylation site:N-linked (GlcNAc...),sequence conflict,topological domain:Cytoplasmic,topological domain:Extracellular,transmembrane region,
EXT1	exostoses (multiple) 1	Mus musculus			GO:0006029~proteoglycan metabolic process,GO:0006790~sulfur metabolic process,GO:0007369~gastrulation,GO:0007492~endoderm development,GO:0007498~mesoderm development,GO:0009100~glycoprotein metabolic process,GO:0009101~glycoprotein biosynthetic process,GO:0015012~heparan sulfate proteoglycan biosynthetic process,GO:0030166~proteoglycan biosynthetic process,GO:0030201~heparan sulfate proteoglycan …	GO:0005783~endoplasmic reticulum,GO:0005789~endoplasmic reticulum membrane,GO:0005794~Golgi apparatus,GO:0012505~endomembrane system,GO:0016021~integral to membrane,GO:0030176~integral to endoplasmic reticulum membrane,GO:0031090~organelle membrane,GO:0031224~intrinsic to membrane,GO:0031227~intrinsic to endoplasmic reticulum membrane,GO:0031300~intrinsic to organelle membrane,GO:0031301~integral…	GO:0008375~acetylglucosaminyltransferase activity,GO:0015020~glucuronosyltransferase activity,GO:0050508~glucuronosyl-N-acetylglucosaminyl-proteoglycan 4-alpha-N-acetylglucosaminyltransferase activity,GO:0050509~N-acetylglucosaminyl-proteoglycan 4-beta-glucuronosyltransferase activity,	IPR004263:Exostosin-like,IPR015338:EXTL2, alpha-1,4-N-acetylhexosaminyltransferase,	mmu00534:Heparan sulfate biosynthesis,				endoplasmic reticulum,glycoprotein,glycosyltransferase,golgi apparatus,membrane,Signal-anchor,transferase,transmembrane,	chain:Exostosin-1,glycosylation site:N-linked (GlcNAc...),sequence conflict,topological domain:Cytoplasmic,topological domain:Lumenal,transmembrane region,
GAD1	glutamic acid decarboxylase 1	Mus musculus			GO:0001505~regulation of neurotransmitter levels,GO:0007267~cell-cell signaling,GO:0007268~synaptic transmission,GO:0019226~transmission of nerve impulse,GO:0042133~neurotransmitter metabolic process,GO:0042136~neurotransmitter biosynthetic process,GO:0050877~neurological system process,	GO:0005739~mitochondrion,GO:0030424~axon,GO:0042995~cell projection,GO:0043005~neuron projection,GO:0045202~synapse,	GO:0004351~glutamate decarboxylase activity,GO:0016831~carboxy-lyase activity,GO:0019842~vitamin binding,GO:0030170~pyridoxal phosphate binding,GO:0048037~cofactor binding,GO:0070279~vitamin B6 binding,	IPR002129:Pyridoxal phosphate-dependent decarboxylase,IPR015421:Pyridoxal phosphate-dependent transferase, major region, subdomain 1,	mmu00250:Alanine, aspartate and glutamate metabolism,mmu00410:beta-Alanine metabolism,mmu00430:Taurine and hypotaurine metabolism,mmu00650:Butanoate metabolism,mmu04940:Type I diabetes mellitus,		PIRSF001333:glutamate decarboxylase,		carbon-carbon lyase,carboxy-lyase,decarboxylase,lyase,Neurotransmitter biosynthesis,pyridoxal phosphate,	binding site:Substrate,chain:Glutamate decarboxylase 1,modified residue,region of interest:Substrate binding,sequence conflict,
HOXA4	homeo box A4	Mus musculus			GO:0001501~skeletal system development,GO:0003002~regionalization,GO:0006350~transcription,GO:0006355~regulation of transcription, DNA-dependent,GO:0007389~pattern specification process,GO:0009792~embryonic development ending in birth or egg hatching,GO:0009952~anterior/posterior pattern formation,GO:0043009~chordate embryonic development,GO:0045449~regulation of transcription,GO:0048562~embryoni…		GO:0003677~DNA binding,GO:0003700~transcription factor activity,GO:0030528~transcription regulator activity,GO:0043565~sequence-specific DNA binding,	IPR001356:Homeobox,IPR001827:Homeobox protein, antennapedia type, conserved site,IPR012287:Homeodomain-related,IPR017970:Homeobox, conserved site,IPR017995:Homeobox protein, antennapedia type,			PIRSF002612:homeotic protein Hox A5/D4,PIRSF500606:homeotic protein Hox D4,	SM00389:HOX,	developmental protein,DNA binding,dna-binding,embryo,Homeobox,nucleus,Transcription,transcription regulation,	chain:Homeobox protein Hox-A4,DNA-binding region:Homeobox,sequence conflict,short sequence motif:Antp-type hexapeptide,
1700018F24RIK	hypothetical protein LOC100044357; RIKEN cDNA 1700018F24 gene; predicted gene 4871	Mus musculus			GO:0007242~intracellular signaling cascade,GO:0007264~small GTPase mediated signal transduction,GO:0051056~regulation of small GTPase mediated signal transduction,		GO:0005085~guanyl-nucleotide exchange factor activity,GO:0030695~GTPase regulator activity,GO:0060589~nucleoside-triphosphatase regulator activity,	IPR000651:Guanine nucleotide exchange factor for Ras-like GTPases, N-terminal,IPR008937:Ras guanine nucleotide exchange factor,				SM00229:RasGEFN,
KRT80	keratin 80	Mus musculus				GO:0005856~cytoskeleton,GO:0005882~intermediate filament,GO:0043228~non-membrane-bounded organelle,GO:0043232~intracellular non-membrane-bounded organelle,GO:0044430~cytoskeletal part,GO:0045095~keratin filament,GO:0045111~intermediate filament cytoskeleton,	GO:0005198~structural molecule activity,	IPR001664:Intermediate filament protein,IPR003054:Type II keratin,IPR016044:Filament,IPR018039:Intermediate filament protein, conserved site,					coiled coil,Intermediate filament,keratin,phosphoprotein,	chain:Keratin, type II cytoskeletal 80,modified residue,region of interest:Coil 1A,region of interest:Coil 1B,region of interest:Coil 2,region of interest:Head,region of interest:Linker 1,region of interest:Linker 12,region of interest:Rod,region of interest:Tail,site:Stutter,
KLRB1F	killer cell lectin-like receptor subfamily B member 1F	Mus musculus				GO:0009986~cell surface,GO:0016021~integral to membrane,GO:0031224~intrinsic to membrane,	GO:0005529~sugar binding,GO:0030246~carbohydrate binding,	IPR001304:C-type lectin,IPR016186:C-type lectin-like,IPR018378:C-type lectin, conserved site,				SM00034:CLECT,	disulfide bond,glycoprotein,Lectin,membrane,Signal-anchor,transmembrane,	chain:Killer cell lectin-like receptor subfamily B member 1F,disulfide bond,domain:C-type lectin,glycosylation site:N-linked (GlcNAc...),sequence conflict,short sequence motif:LCK-binding motif,topological domain:Cytoplasmic,topological domain:Extracellular,transmembrane region,
LEPROT	leptin receptor overlapping transcript	Mus musculus				GO:0016021~integral to membrane,GO:0031224~intrinsic to membrane,		IPR007262:Vacuolar protein sorting 55,			PIRSF008400:vacuolar protein sorting-associated protein 55,		membrane,receptor,transmembrane,	chain:Leptin receptor gene-related protein,transmembrane region,
LRRC25	leucine rich repeat containing 25	Mus musculus				GO:0016021~integral to membrane,GO:0031224~intrinsic to membrane,							glycoprotein,leucine-rich repeat,membrane,phosphoprotein,repeat,signal,transmembrane,	chain:Leucine-rich repeat-containing protein 25,glycosylation site:N-linked (GlcNAc...),modified residue,repeat:LRR 1,repeat:LRR 2,signal peptide,topological domain:Cytoplasmic,topological domain:Extracellular,transmembrane region,
LRRC7	leucine rich repeat containing 7	Mus musculus		Function unknown,				IPR001478:PDZ/DHR/GLGF,IPR001611:Leucine-rich repeat,				SM00228:PDZ,	cytoplasm,leucine-rich repeat,phosphoprotein,repeat,	chain:Leucine-rich repeat-containing protein 7,domain:PDZ,modified residue,repeat:LRR 1,repeat:LRR 10,repeat:LRR 11,repeat:LRR 12,repeat:LRR 13,repeat:LRR 14,repeat:LRR 15,repeat:LRR 16,repeat:LRR 17,repeat:LRR 18,repeat:LRR 2,repeat:LRR 3,repeat:LRR 4,repeat:LRR 5,repeat:LRR 6,repeat:LRR 7,repeat:LRR 8,repeat:LRR 9,
LIN28A	lin-28 homolog (C. elegans)	Mus musculus		Posttranslational modification, protein turnover, chaperones / Intracellular trafficking and secretion,	GO:0006355~regulation of transcription, DNA-dependent,GO:0006396~RNA processing,GO:0006401~RNA catabolic process,GO:0006417~regulation of translation,GO:0009057~macromolecule catabolic process,GO:0009891~positive regulation of biosynthetic process,GO:0010033~response to organic substance,GO:0010557~positive regulation of macromolecule biosynthetic process,GO:0010586~miRNA metabolic process,GO:001…	GO:0000932~cytoplasmic mRNA processing body,GO:0005730~nucleolus,GO:0010494~stress granule,GO:0030529~ribonucleoprotein complex,GO:0031974~membrane-enclosed lumen,GO:0031981~nuclear lumen,GO:0043228~non-membrane-bounded organelle,GO:0043232~intracellular non-membrane-bounded organelle,GO:0043233~organelle lumen,GO:0070013~intracellular organelle lumen,	GO:0003677~DNA binding,GO:0003723~RNA binding,GO:0003729~mRNA binding,GO:0008270~zinc ion binding,GO:0031369~translation initiation factor binding,GO:0043167~ion binding,GO:0043169~cation binding,GO:0046872~metal ion binding,GO:0046914~transition metal ion binding,	IPR001878:Zinc finger, CCHC-type,IPR002059:Cold-shock protein, DNA-binding,IPR011129:Cold shock protein,IPR012340:Nucleic acid-binding, OB-fold,IPR013084:Zinc finger, CCHC retroviral-type,				SM00343:ZnF_C2HC,SM00357:CSP,	cytoplasm,metal-binding,nucleus,repeat,rna-binding,rna-mediated gene silencing,zinc,zinc-finger,	chain:Protein lin-28 homolog A,domain:CSD,metal ion-binding site:Zinc 1,metal ion-binding site:Zinc 2,mutagenesis site,sequence conflict,zinc finger region:CCHC-type 1,zinc finger region:CCHC-type 2,
MED30	mediator complex subunit 30	Mus musculus			GO:0006350~transcription,GO:0045449~regulation of transcription,		GO:0042802~identical protein binding,						activator,coiled coil,nucleus,phosphoprotein,Transcription,transcription regulation,	chain:Mediator of RNA polymerase II transcription subunit 30,modified residue,
MRP63	mitochondrial ribosomal protein 63	Mus musculus			GO:0006412~translation,	GO:0000313~organellar ribosome,GO:0005739~mitochondrion,GO:0005759~mitochondrial matrix,GO:0005761~mitochondrial ribosome,GO:0005840~ribosome,GO:0030529~ribonucleoprotein complex,GO:0031974~membrane-enclosed lumen,GO:0031980~mitochondrial lumen,GO:0043228~non-membrane-bounded organelle,GO:0043232~intracellular non-membrane-bounded organelle,GO:0043233~organelle lumen,GO:0044429~mitochondrial part…	GO:0003735~structural constituent of ribosome,GO:0005198~structural molecule activity,	IPR016576:Ribosomal protein MRP63, mitochondrial,			PIRSF011124:MRP63,		mitochondrion,ribonucleoprotein,ribosomal protein,	chain:Ribosomal protein 63, mitochondrial,
OLFR1132	olfactory receptor 1132	Mus musculus			GO:0007166~cell surface receptor linked signal transduction,GO:0007186~G-protein coupled receptor protein signaling pathway,GO:0007600~sensory perception,GO:0007606~sensory perception of chemical stimulus,GO:0007608~sensory perception of smell,GO:0050877~neurological system process,GO:0050890~cognition,	GO:0016021~integral to membrane,GO:0031224~intrinsic to membrane,	GO:0004984~olfactory receptor activity,	IPR000276:7TM GPCR, rhodopsin-like,IPR000725:Olfactory receptor,IPR017452:GPCR, rhodopsin-like superfamily,	mmu04740:Olfactory transduction,		PIRSF003152:G protein-coupled olfactory receptor, class II,PIRSF800006:rhodopsin-like G protein-coupled receptors,		g-protein coupled receptor,receptor,transducer,transmembrane,
OLFR1336	olfactory receptor 1336	Mus musculus			GO:0007166~cell surface receptor linked signal transduction,GO:0007186~G-protein coupled receptor protein signaling pathway,GO:0007600~sensory perception,GO:0007606~sensory perception of chemical stimulus,GO:0007608~sensory perception of smell,GO:0050877~neurological system process,GO:0050890~cognition,	GO:0016021~integral to membrane,GO:0031224~intrinsic to membrane,	GO:0004984~olfactory receptor activity,	IPR000276:7TM GPCR, rhodopsin-like,IPR000725:Olfactory receptor,IPR000985:Legume lectin, alpha chain, conserved site,IPR015539:Olfactory receptor MOR103,IPR017452:GPCR, rhodopsin-like superfamily,	mmu04740:Olfactory transduction,		PIRSF003152:G protein-coupled olfactory receptor, class II,PIRSF800006:rhodopsin-like G protein-coupled receptors,		g-protein coupled receptor,receptor,transducer,transmembrane,
OLFR1449	olfactory receptor 1449	Mus musculus			GO:0007166~cell surface receptor linked signal transduction,GO:0007186~G-protein coupled receptor protein signaling pathway,GO:0007600~sensory perception,GO:0007606~sensory perception of chemical stimulus,GO:0007608~sensory perception of smell,GO:0050877~neurological system process,GO:0050890~cognition,	GO:0016021~integral to membrane,GO:0031224~intrinsic to membrane,	GO:0004984~olfactory receptor activity,	IPR000276:7TM GPCR, rhodopsin-like,IPR000725:Olfactory receptor,IPR017452:GPCR, rhodopsin-like superfamily,	mmu04740:Olfactory transduction,		PIRSF003152:G protein-coupled olfactory receptor, class II,PIRSF800006:rhodopsin-like G protein-coupled receptors,		g-protein coupled receptor,receptor,transducer,transmembrane,
OLFR305	olfactory receptor 305	Mus musculus			GO:0007166~cell surface receptor linked signal transduction,GO:0007186~G-protein coupled receptor protein signaling pathway,GO:0007600~sensory perception,GO:0007606~sensory perception of chemical stimulus,GO:0007608~sensory perception of smell,GO:0050877~neurological system process,GO:0050890~cognition,	GO:0016021~integral to membrane,GO:0031224~intrinsic to membrane,	GO:0004984~olfactory receptor activity,	IPR000276:7TM GPCR, rhodopsin-like,IPR000725:Olfactory receptor,IPR017452:GPCR, rhodopsin-like superfamily,	mmu04740:Olfactory transduction,		PIRSF003152:G protein-coupled olfactory receptor, class II,PIRSF800006:rhodopsin-like G protein-coupled receptors,		g-protein coupled receptor,receptor,transducer,transmembrane,
OLFR429	olfactory receptor 429	Mus musculus			GO:0007166~cell surface receptor linked signal transduction,GO:0007186~G-protein coupled receptor protein signaling pathway,GO:0007600~sensory perception,GO:0007606~sensory perception of chemical stimulus,GO:0007608~sensory perception of smell,GO:0050877~neurological system process,GO:0050890~cognition,	GO:0016021~integral to membrane,GO:0031224~intrinsic to membrane,	GO:0004984~olfactory receptor activity,	IPR000276:7TM GPCR, rhodopsin-like,IPR000725:Olfactory receptor,IPR015545:Olfactory receptor MOR105-like,IPR017452:GPCR, rhodopsin-like superfamily,	mmu04740:Olfactory transduction,		PIRSF003152:G protein-coupled olfactory receptor, class II,PIRSF800006:rhodopsin-like G protein-coupled receptors,		g-protein coupled receptor,receptor,transducer,transmembrane,
OLFR968	olfactory receptor 968	Mus musculus			GO:0007166~cell surface receptor linked signal transduction,GO:0007186~G-protein coupled receptor protein signaling pathway,GO:0007600~sensory perception,GO:0007606~sensory perception of chemical stimulus,GO:0007608~sensory perception of smell,GO:0050877~neurological system process,GO:0050890~cognition,	GO:0016021~integral to membrane,GO:0031224~intrinsic to membrane,	GO:0004984~olfactory receptor activity,	IPR000276:7TM GPCR, rhodopsin-like,IPR000725:Olfactory receptor,IPR017452:GPCR, rhodopsin-like superfamily,	mmu04740:Olfactory transduction,		PIRSF003152:G protein-coupled olfactory receptor, class II,PIRSF800006:rhodopsin-like G protein-coupled receptors,		g-protein coupled receptor,receptor,transducer,transmembrane,
PLAG1	pleiomorphic adenoma gene 1	Mus musculus		Transcription / Cell division and chromosome partitioning,	GO:0001655~urogenital system development,GO:0003006~reproductive developmental process,GO:0006350~transcription,GO:0022612~gland morphogenesis,GO:0030850~prostate gland development,GO:0035264~multicellular organism growth,GO:0035265~organ growth,GO:0040007~growth,GO:0045449~regulation of transcription,GO:0048589~developmental growth,GO:0048608~reproductive structure development,GO:0048732~gland d…		GO:0003677~DNA binding,GO:0008270~zinc ion binding,GO:0043167~ion binding,GO:0043169~cation binding,GO:0046872~metal ion binding,GO:0046914~transition metal ion binding,	IPR007087:Zinc finger, C2H2-type,IPR013087:Zinc finger, C2H2-type/integrase, DNA-binding,IPR015880:Zinc finger, C2H2-like,				SM00355:ZnF_C2H2,	acetylation,activator,dna-binding,isopeptide bond,metal-binding,nucleus,Proto-oncogene,repeat,Transcription,transcription regulation,ubl conjugation,zinc,zinc-finger,	chain:Zinc finger protein PLAG1,compositionally biased region:Ser-rich,cross-link:Glycyl lysine isopeptide (Lys-Gly) (interchain with G-Cter in SUMO),region of interest:Activates transcription; Inhibition of nuclear import due to lack of NLS and KPNA2 interaction,region of interest:Decreased nuclear import with localization in the nucleus but also in the cytoplasm,region of interest:Interacts wit…
PLXNB1	plexin B1	Mus musculus			GO:0010720~positive regulation of cell development,GO:0010769~regulation of cell morphogenesis involved in differentiation,GO:0010975~regulation of neuron projection development,GO:0022604~regulation of cell morphogenesis,GO:0031344~regulation of cell projection organization,GO:0031346~positive regulation of cell projection organization,GO:0045597~positive regulation of cell differentiation,GO:00…	GO:0016021~integral to membrane,GO:0031224~intrinsic to membrane,		IPR001627:Semaphorin/CD100 antigen,IPR002165:Plexin,IPR002345:Lipocalin,IPR002909:Cell surface receptor IPT/TIG,IPR003006:Immunoglobulin/major histocompatibility complex, conserved site,IPR003659:Plexin/semaphorin/integrin,IPR013548:Plexin cytoplasmic region,IPR013783:Immunoglobulin-like fold,IPR015716:CD2 adhesion molecule,IPR015943:WD40/YVTN repeat-like,	mmu04360:Axon guidance,			SM00423:PSI,SM00429:IPT,SM00630:Sema,	coiled coil,glycoprotein,membrane,phosphoprotein,receptor,repeat,signal,transmembrane,	chain:Plexin-B1,compositionally biased region:Pro-rich,domain:IPT/TIG 1,domain:IPT/TIG 2,domain:IPT/TIG 3,domain:Sema,glycosylation site:N-linked (GlcNAc...),sequence conflict,signal peptide,topological domain:Cytoplasmic,topological domain:Extracellular,transmembrane region,
PUF60	poly-U binding splicing factor 60	Mus musculus			GO:0006350~transcription,GO:0006396~RNA processing,GO:0006397~mRNA processing,GO:0006915~apoptosis,GO:0008219~cell death,GO:0008380~RNA splicing,GO:0012501~programmed cell death,GO:0016071~mRNA metabolic process,GO:0016265~death,GO:0045449~regulation of transcription,	GO:0030529~ribonucleoprotein complex,	GO:0000166~nucleotide binding,GO:0003677~DNA binding,GO:0003723~RNA binding,	IPR000504:RNA recognition motif, RNP-1,IPR006532:Poly-U binding splicing factor, half-pint,IPR012677:Nucleotide-binding, alpha-beta plait,	mmu03040:Spliceosome,			SM00360:RRM,	acetylation,alternative splicing,Apoptosis,dna-binding,mrna processing,mrna splicing,nucleus,phosphoprotein,repeat,repressor,ribonucleoprotein,rna-binding,Transcription,transcription regulation,	chain:Poly(U)-binding-splicing factor PUF60,compositionally biased region:Ala-rich,domain:RRM 1,domain:RRM 2,domain:RRM 3; atypical,modified residue,region of interest:Inhibits homodimerization,region of interest:Inhibits transcriptional repression, interaction with ERCC3 and apoptosis induction,sequence conflict,splice variant,
PMS1	postmeiotic segregation increased 1 (S. cerevisiae)	Mus musculus		Chromatin structure and dynamics,	GO:0006259~DNA metabolic process,GO:0006281~DNA repair,GO:0006298~mismatch repair,GO:0006974~response to DNA damage stimulus,GO:0033554~cellular response to stress,		GO:0000166~nucleotide binding,GO:0001882~nucleoside binding,GO:0001883~purine nucleoside binding,GO:0003677~DNA binding,GO:0003690~double-stranded DNA binding,GO:0005524~ATP binding,GO:0017076~purine nucleotide binding,GO:0030554~adenyl nucleotide binding,GO:0030983~mismatched DNA binding,GO:0032553~ribonucleotide binding,GO:0032555~purine ribonucleotide binding,GO:0032559~adenyl ribonucleotide b…	IPR000910:High mobility group, HMG1/HMG2,IPR002099:DNA mismatch repair protein,IPR003594:ATP-binding region, ATPase-like,IPR013507:DNA mismatch repair protein, C-terminal,IPR014762:DNA mismatch repair, conserved site,IPR014763:DNA mismatch repair protein, N-terminal,				SM00387:HATPase_c,SM00398:HMG,
GM5382	predicted gene 5382	Mus musculus			GO:0006323~DNA packaging,GO:0006325~chromatin organization,GO:0006333~chromatin assembly or disassembly,GO:0006334~nucleosome assembly,GO:0031497~chromatin assembly,GO:0034621~cellular macromolecular complex subunit organization,GO:0034622~cellular macromolecular complex assembly,GO:0034728~nucleosome organization,GO:0043933~macromolecular complex subunit organization,GO:0051276~chromosome organi…	GO:0000785~chromatin,GO:0000786~nucleosome,GO:0005694~chromosome,GO:0032993~protein-DNA complex,GO:0043228~non-membrane-bounded organelle,GO:0043232~intracellular non-membrane-bounded organelle,GO:0044427~chromosomal part,	GO:0003677~DNA binding,	IPR002119:Histone H2A,IPR007125:Histone core,IPR009072:Histone-fold,	mmu05322:Systemic lupus erythematosus,			SM00414:H2A,	chromosomal protein,dna-binding,nucleosome core,nucleus,
RBM17	predicted gene 5880; RNA binding motif protein 17	Mus musculus			GO:0006396~RNA processing,GO:0006397~mRNA processing,GO:0008380~RNA splicing,GO:0016071~mRNA metabolic process,	GO:0005681~spliceosome,GO:0030529~ribonucleoprotein complex,	GO:0000166~nucleotide binding,GO:0003723~RNA binding,GO:0031202~RNA splicing factor activity, transesterification mechanism,	IPR000467:D111/G-patch,IPR000504:RNA recognition motif, RNP-1,IPR003954:RNA recognition, region 1,IPR012677:Nucleotide-binding, alpha-beta plait,IPR016967:Splicing factor, SPF45,	mmu03040:Spliceosome,		PIRSF031066:splicing factor, SPF45 type,PIRSF031066:Splicing_factor_SPF45,	SM00360:RRM,SM00361:RRM_1,SM00443:G_patch,	acetylation,mrna processing,mrna splicing,nucleus,phosphoprotein,rna-binding,Spliceosome,	chain:Splicing factor 45,domain:G-patch,domain:RRM,modified residue,
MAGMAS	predicted gene 9803; mitochondria-associated protein involved in granulocyte-macrophage colony-stimulating factor signal transduction	Mus musculus			GO:0008104~protein localization,GO:0015031~protein transport,GO:0045184~establishment of protein localization,GO:0055085~transmembrane transport,	GO:0005739~mitochondrion,GO:0005740~mitochondrial envelope,GO:0005743~mitochondrial inner membrane,GO:0019866~organelle inner membrane,GO:0019898~extrinsic to membrane,GO:0031090~organelle membrane,GO:0031966~mitochondrial membrane,GO:0031967~organelle envelope,GO:0031975~envelope,GO:0044429~mitochondrial part,		IPR005341:Protein Transporter, Pam16,			PIRSF017652:uncharacterized conserved protein,		membrane,mitochondrion,mitochondrion inner membrane,protein transport,translocation,transport,	chain:Mitochondrial import inner membrane translocase subunit Tim16,region of interest:J-like,
PRTG	protogenin homolog (Gallus gallus)	Mus musculus				GO:0016021~integral to membrane,GO:0031224~intrinsic to membrane,		IPR003598:Immunoglobulin subtype 2,IPR003961:Fibronectin, type III,IPR007110:Immunoglobulin-like,IPR008957:Fibronectin, type III-like fold,IPR013098:Immunoglobulin I-set,IPR013151:Immunoglobulin,IPR013783:Immunoglobulin-like fold,				SM00060:FN3,SM00408:IGc2,	developmental protein,disulfide bond,glycoprotein,Immunoglobulin domain,membrane,repeat,signal,transmembrane,	chain:Protogenin,disulfide bond,domain:Fibronectin type-III 1,domain:Fibronectin type-III 2,domain:Fibronectin type-III 3,domain:Fibronectin type-III 4,domain:Fibronectin type-III 5,domain:Ig-like 1,domain:Ig-like 2,domain:Ig-like 3,domain:Ig-like 4,glycosylation site:N-linked (GlcNAc...),sequence conflict,signal peptide,transmembrane region,
P2RY1	purinergic receptor P2Y, G-protein coupled 1	Mus musculus			GO:0007166~cell surface receptor linked signal transduction,GO:0007186~G-protein coupled receptor protein signaling pathway,GO:0043269~regulation of ion transport,GO:0043270~positive regulation of ion transport,GO:0051050~positive regulation of transport,	GO:0005886~plasma membrane,GO:0016021~integral to membrane,GO:0031224~intrinsic to membrane,	GO:0001608~nucleotide receptor activity, G-protein coupled,GO:0001614~purinergic nucleotide receptor activity,GO:0016502~nucleotide receptor activity,GO:0045028~purinergic nucleotide receptor activity, G-protein coupled,	IPR000142:P2Y purinoceptor,IPR000276:7TM GPCR, rhodopsin-like,IPR002286:P2 purinoceptor,IPR017452:GPCR, rhodopsin-like superfamily,	mmu04080:Neuroactive ligand-receptor interaction,		PIRSF005445:P2Y purinoceptors 1/2/3/4/6,PIRSF800006:rhodopsin-like G protein-coupled receptors,		cell membrane,disulfide bond,g-protein coupled receptor,glycoprotein,membrane,phosphoprotein,receptor,transducer,transmembrane,	chain:P2Y purinoceptor 1,disulfide bond,glycosylation site:N-linked (GlcNAc...),modified residue,topological domain:Cytoplasmic,topological domain:Extracellular,transmembrane region,
RBBP4	retinoblastoma binding protein 4	Mus musculus	m_prc2Pathway:The PRC2 Complex Sets Long-term Gene Silencing Through Modification of Histone Tails,		GO:0006259~DNA metabolic process,GO:0006260~DNA replication,GO:0006325~chromatin organization,GO:0006338~chromatin remodeling,GO:0006350~transcription,GO:0007049~cell cycle,GO:0016568~chromatin modification,GO:0045449~regulation of transcription,GO:0051276~chromosome organization,	GO:0000118~histone deacetylase complex,GO:0005654~nucleoplasm,GO:0016581~NuRD complex,GO:0016585~chromatin remodeling complex,GO:0017053~transcriptional repressor complex,GO:0031974~membrane-enclosed lumen,GO:0031981~nuclear lumen,GO:0043233~organelle lumen,GO:0044451~nucleoplasm part,GO:0070013~intracellular organelle lumen,	GO:0008094~DNA-dependent ATPase activity,GO:0016887~ATPase activity,GO:0042623~ATPase activity, coupled,	IPR001680:WD40 repeat,IPR015943:WD40/YVTN repeat-like,IPR017986:WD40 repeat, region,IPR019775:WD40 repeat, conserved site,IPR019781:WD40 repeat, subgroup,IPR019782:WD40 repeat 2,			PIRSF003348:MSI1 protein,	SM00320:WD40,	acetylation,cell cycle,chromatin regulator,dna replication,isopeptide bond,nucleus,phosphoprotein,repeat,repressor,Transcription,transcription regulation,ubl conjugation,wd repeat,	chain:Histone-binding protein RBBP4,cross-link:Glycyl lysine isopeptide (Lys-Gly) (interchain with G-Cter in ubiquitin),modified residue,repeat:WD 1,repeat:WD 2,repeat:WD 3,repeat:WD 4,repeat:WD 5,repeat:WD 6,
RDH11	retinol dehydrogenase 11	Mus musculus		Secondary metabolites biosynthesis, transport, and catabolism / General function prediction only,	GO:0001523~retinoid metabolic process,GO:0006720~isoprenoid metabolic process,GO:0006721~terpenoid metabolic process,GO:0006766~vitamin metabolic process,GO:0006775~fat-soluble vitamin metabolic process,GO:0006776~vitamin A metabolic process,GO:0010817~regulation of hormone levels,GO:0016101~diterpenoid metabolic process,GO:0019748~secondary metabolic process,GO:0034754~cellular hormone metabolic…	GO:0005783~endoplasmic reticulum,GO:0016021~integral to membrane,GO:0031224~intrinsic to membrane,	GO:0004022~alcohol dehydrogenase (NAD) activity,GO:0004745~retinol dehydrogenase activity,	IPR002198:Short-chain dehydrogenase/reductase SDR,IPR002347:Glucose/ribitol dehydrogenase,IPR002424:Insect alcohol dehydrogenase family,IPR016040:NAD(P)-binding domain,	mmu00830:Retinol metabolism,		PIRSF000092:short-chain dehydrogenase,		acetylation,alternative splicing,endoplasmic reticulum,membrane,nadp,oxidoreductase,phosphoprotein,Signal-anchor,transmembrane,	active site:Proton acceptor,binding site:Substrate,chain:Retinol dehydrogenase 11,modified residue,nucleotide phosphate-binding region:NADP,sequence conflict,topological domain:Cytoplasmic,transmembrane region,
RNF113A1	ring finger protein 113A1	Mus musculus		General function prediction only,			GO:0008270~zinc ion binding,GO:0043167~ion binding,GO:0043169~cation binding,GO:0046872~metal ion binding,GO:0046914~transition metal ion binding,	IPR000571:Zinc finger, CCCH-type,IPR001841:Zinc finger, RING-type,IPR017907:Zinc finger, RING-type, conserved site,IPR018957:Zinc finger, C3HC4 RING-type,				SM00184:RING,SM00356:ZnF_C3H1,	metal-binding,zinc,zinc-finger,
SGK3	serum/glucocorticoid regulated kinase 3	Mus musculus			GO:0006468~protein amino acid phosphorylation,GO:0006793~phosphorus metabolic process,GO:0006796~phosphate metabolic process,GO:0006916~anti-apoptosis,GO:0010941~regulation of cell death,GO:0016310~phosphorylation,GO:0042981~regulation of apoptosis,GO:0043066~negative regulation of apoptosis,GO:0043067~regulation of programmed cell death,GO:0043069~negative regulation of programmed cell death,GO:…	GO:0005768~endosome,GO:0005769~early endosome,GO:0016023~cytoplasmic membrane-bounded vesicle,GO:0031410~cytoplasmic vesicle,GO:0031982~vesicle,GO:0031988~membrane-bounded vesicle,	GO:0000166~nucleotide binding,GO:0001882~nucleoside binding,GO:0001883~purine nucleoside binding,GO:0004672~protein kinase activity,GO:0004674~protein serine/threonine kinase activity,GO:0005524~ATP binding,GO:0005543~phospholipid binding,GO:0008289~lipid binding,GO:0017076~purine nucleotide binding,GO:0030554~adenyl nucleotide binding,GO:0032553~ribonucleotide binding,GO:0032555~purine ribonucle…	IPR000719:Protein kinase, core,IPR000961:AGC-kinase, C-terminal,IPR001683:Phox-like,IPR002290:Serine/threonine protein kinase,IPR008271:Serine/threonine protein kinase, active site,IPR017441:Protein kinase, ATP binding site,IPR017442:Serine/threonine protein kinase-related,IPR017892:Protein kinase, C-terminal,		fuzzy,	PIRSF000613:RAC serine/threonine-protein kinase,	SM00133:S_TK_X,SM00220:S_TKc,SM00312:PX,	3d-structure,atp-binding,cytoplasmic vesicle,endosome,kinase,nucleotide-binding,phosphoprotein,serine/threonine-protein kinase,transferase,	active site:Proton acceptor,binding site:ATP,chain:Serine/threonine-protein kinase Sgk3,domain:AGC-kinase C-terminal,domain:Protein kinase,domain:PX,helix,modified residue,mutagenesis site,nucleotide phosphate-binding region:ATP,sequence conflict,short sequence motif:Nuclear localization signal,strand,turn,
SCUBE2	similar to signal peptide, CUB domain, EGF-like 2; signal peptide, CUB domain, EGF-like 2	Mus musculus				GO:0005576~extracellular region,GO:0005615~extracellular space,GO:0005886~plasma membrane,GO:0019897~extrinsic to plasma membrane,GO:0019898~extrinsic to membrane,GO:0044421~extracellular region part,GO:0044459~plasma membrane part,	GO:0005509~calcium ion binding,GO:0042802~identical protein binding,GO:0043167~ion binding,GO:0043169~cation binding,GO:0046872~metal ion binding,	IPR000152:EGF-type aspartate/asparagine hydroxylation conserved site,IPR000742:EGF-like, type 3,IPR000859:CUB,IPR001881:EGF-like calcium-binding,IPR006209:EGF,IPR006210:EGF-like,IPR011641:GCC2 and GCC3,IPR013032:EGF-like region, conserved site,IPR013091:EGF calcium-binding,IPR018097:EGF-like calcium-binding, conserved site,				SM00042:CUB,SM00179:EGF_CA,SM00181:EGF,	calcium,disulfide bond,egf-like domain,glycoprotein,repeat,signal,	chain:Signal peptide, CUB and EGF-like domain- containing protein 2,disulfide bond,domain:CUB,domain:EGF-like 1; calcium-binding,domain:EGF-like 2; calcium-binding,domain:EGF-like 3; calcium-binding,domain:EGF-like 4,domain:EGF-like 5,domain:EGF-like 6,domain:EGF-like 7; calcium-binding,domain:EGF-like 8; calcium-binding,domain:EGF-like 9; calcium-binding,glycosylation site:N-linked (GlcNAc...),s…
SLC17A1	solute carrier family 17 (sodium phosphate), member 1	Mus musculus			GO:0006811~ion transport,GO:0006812~cation transport,GO:0006814~sodium ion transport,GO:0006817~phosphate transport,GO:0006820~anion transport,GO:0015672~monovalent inorganic cation transport,GO:0015698~inorganic anion transport,GO:0030001~metal ion transport,GO:0055085~transmembrane transport,	GO:0016021~integral to membrane,GO:0031224~intrinsic to membrane,	GO:0008509~anion transmembrane transporter activity,GO:0015103~inorganic anion transmembrane transporter activity,GO:0015114~phosphate transmembrane transporter activity,GO:0015293~symporter activity,GO:0031402~sodium ion binding,GO:0031420~alkali metal ion binding,GO:0043167~ion binding,GO:0043169~cation binding,GO:0046872~metal ion binding,	IPR004745:Na-dependent inorganic phosphate cotransporter,IPR011701:Major facilitator superfamily MFS-1,					glycoprotein,ion transport,membrane,Sodium,Sodium transport,Symport,transmembrane,transport,	chain:Sodium-dependent phosphate transport protein 1,glycosylation site:N-linked (GlcNAc...),transmembrane region,
SLCO6B1	solute carrier organic anion transporter family, member 6b1	Mus musculus			GO:0006811~ion transport,GO:0006820~anion transport,GO:0015711~organic anion transport,	GO:0005886~plasma membrane,GO:0005887~integral to plasma membrane,GO:0016021~integral to membrane,GO:0031224~intrinsic to membrane,GO:0031226~intrinsic to plasma membrane,GO:0044459~plasma membrane part,	GO:0008509~anion transmembrane transporter activity,GO:0008514~organic anion transmembrane transporter activity,	IPR004156:Organic anion transporter polypeptide OATP,IPR011497:Protease inhibitor, Kazal-type,
SF1	splicing factor 1	Mus musculus		RNA processing and modification,	GO:0003006~reproductive developmental process,GO:0006350~transcription,GO:0006396~RNA processing,GO:0006397~mRNA processing,GO:0007049~cell cycle,GO:0007530~sex determination,GO:0007548~sex differentiation,GO:0008285~negative regulation of cell proliferation,GO:0008380~RNA splicing,GO:0008406~gonad development,GO:0008584~male gonad development,GO:0016071~mRNA metabolic process,GO:0019216~regulati…	GO:0005681~spliceosome,GO:0030529~ribonucleoprotein complex,	GO:0003723~RNA binding,GO:0008270~zinc ion binding,GO:0043167~ion binding,GO:0043169~cation binding,GO:0046872~metal ion binding,GO:0046914~transition metal ion binding,	IPR001878:Zinc finger, CCHC-type,IPR004087:K Homology,IPR004088:K Homology, type 1,IPR018111:K Homology, type 1, subgroup,				SM00322:KH,SM00343:ZnF_C2HC,	acetylation,alternative splicing,metal-binding,mrna processing,mrna splicing,nucleus,phosphoprotein,repressor,rna-binding,Spliceosome,Transcription,transcription regulation,zinc,zinc-finger,	chain:Splicing factor 1,compositionally biased region:Pro-rich,domain:KH,modified residue,sequence conflict,short sequence motif:Nuclear localization signal,splice variant,zinc finger region:CCHC-type,
SYCP2	synaptonemal complex protein 2	Mus musculus		Function unknown,	GO:0000279~M phase,GO:0003006~reproductive developmental process,GO:0006915~apoptosis,GO:0007049~cell cycle,GO:0007126~meiosis,GO:0007140~male meiosis,GO:0007143~female meiosis,GO:0007548~sex differentiation,GO:0008219~cell death,GO:0009566~fertilization,GO:0012501~programmed cell death,GO:0016265~death,GO:0019953~sexual reproduction,GO:0022402~cell cycle process,GO:0022403~cell cycle phase,GO:00…	GO:0000228~nuclear chromosome,GO:0000793~condensed chromosome,GO:0000794~condensed nuclear chromosome,GO:0000795~synaptonemal complex,GO:0000800~lateral element,GO:0005694~chromosome,GO:0043228~non-membrane-bounded organelle,GO:0043232~intracellular non-membrane-bounded organelle,GO:0044427~chromosomal part,GO:0044454~nuclear chromosome part,	GO:0003677~DNA binding,GO:0046982~protein heterodimerization activity,GO:0046983~protein dimerization activity,						cell cycle,cell division,coiled coil,dna-binding,meiosis,nucleus,	chain:Synaptonemal complex protein 2,compositionally biased region:Poly-Ser,
TCP11L2	t-complex 11 (mouse) like 2	Mus musculus						IPR008862:T-complex 11,						chain:T-complex protein 11-like protein 2,compositionally biased region:Ser-rich,
TTC33	tetratricopeptide repeat domain 33	Mus musculus						IPR001440:Tetratricopeptide TPR-1,IPR011990:Tetratricopeptide-like helical,IPR013026:Tetratricopeptide region,IPR019734:Tetratricopeptide repeat,				SM00028:TPR,	alternative splicing,phosphoprotein,repeat,tpr repeat,	chain:Tetratricopeptide repeat protein 33,modified residue,repeat:TPR 1,repeat:TPR 2,repeat:TPR 3,splice variant,
TARSL2	threonyl-tRNA synthetase-like 2	Mus musculus			GO:0006399~tRNA metabolic process,GO:0006412~translation,GO:0006418~tRNA aminoacylation for protein translation,GO:0006435~threonyl-tRNA aminoacylation,GO:0034660~ncRNA metabolic process,GO:0043038~amino acid activation,GO:0043039~tRNA aminoacylation,		GO:0000166~nucleotide binding,GO:0001882~nucleoside binding,GO:0001883~purine nucleoside binding,GO:0004812~aminoacyl-tRNA ligase activity,GO:0004829~threonine-tRNA ligase activity,GO:0005524~ATP binding,GO:0016875~ligase activity, forming carbon-oxygen bonds,GO:0016876~ligase activity, forming aminoacyl-tRNA and related compounds,GO:0017076~purine nucleotide binding,GO:0030554~adenyl nucleotide …	IPR002314:Aminoacyl-tRNA synthetase, class II (G, H, P and S), conserved region,IPR002320:Threonyl-tRNA synthetase, class IIa,IPR004095:TGS,IPR004154:Anticodon-binding,IPR006195:Aminoacyl-tRNA synthetase, class II, conserved region,IPR012675:Beta-grasp fold, ferredoxin-type,IPR012947:Threonyl/alanyl tRNA synthetase, SAD,IPR018158:Threonyl-tRNA synthetase, class IIa, conserved region,	mmu00970:Aminoacyl-tRNA biosynthesis,		PIRSF001520:threonine-tRNA ligase,		acetylation,Aminoacyl-tRNA synthetase,atp-binding,coiled coil,cytoplasm,ligase,nucleotide-binding,protein biosynthesis,	chain:Probable threonyl-tRNA synthetase 2, cytoplasmic,modified residue,sequence conflict,
TIMM50	translocase of inner mitochondrial membrane 50 homolog (yeast)	Mus musculus			GO:0001836~release of cytochrome c from mitochondria,GO:0006470~protein amino acid dephosphorylation,GO:0006793~phosphorus metabolic process,GO:0006796~phosphate metabolic process,GO:0006915~apoptosis,GO:0007005~mitochondrion organization,GO:0007006~mitochondrial membrane organization,GO:0008104~protein localization,GO:0008219~cell death,GO:0008637~apoptotic mitochondrial changes,GO:0012501~progr…	GO:0005739~mitochondrion,GO:0005740~mitochondrial envelope,GO:0005743~mitochondrial inner membrane,GO:0005744~mitochondrial inner membrane presequence translocase complex,GO:0016021~integral to membrane,GO:0019866~organelle inner membrane,GO:0031090~organelle membrane,GO:0031224~intrinsic to membrane,GO:0031966~mitochondrial membrane,GO:0031967~organelle envelope,GO:0031975~envelope,GO:0044429~mi…	GO:0004721~phosphoprotein phosphatase activity,GO:0004722~protein serine/threonine phosphatase activity,GO:0004725~protein tyrosine phosphatase activity,GO:0005134~interleukin-2 receptor binding,GO:0016791~phosphatase activity,	IPR004274:NLI interacting factor,				SM00577:CPDc,	direct protein sequencing,membrane,mitochondrion,mitochondrion inner membrane,protein transport,transit peptide,translocation,transmembrane,transport,	chain:Mitochondrial import inner membrane translocase subunit TIM50,domain:FCP1 homology,topological domain:Mitochondrial intermembrane,topological domain:Mitochondrial matrix,transit peptide:Mitochondrion,transmembrane region,
TTLL12	tubulin tyrosine ligase-like family, member 12	Mus musculus					GO:0004835~tubulin-tyrosine ligase activity,GO:0016879~ligase activity, forming carbon-nitrogen bonds,GO:0016881~acid-amino acid ligase activity,	IPR004344:Tubulin-tyrosine ligase,			PIRSF027505:PIRSF027505,		phosphoprotein,	chain:Tubulin--tyrosine ligase-like protein 12,domain:TTL,modified residue,sequence conflict,
UNC5C	unc-5 homolog C (C. elegans)	Mus musculus			GO:0006915~apoptosis,GO:0008219~cell death,GO:0012501~programmed cell death,GO:0016265~death,GO:0030334~regulation of cell migration,GO:0040012~regulation of locomotion,GO:0051270~regulation of cell motion,	GO:0005886~plasma membrane,GO:0016021~integral to membrane,GO:0031224~intrinsic to membrane,	GO:0005042~netrin receptor activity,	IPR000488:Death,IPR000884:Thrombospondin, type 1 repeat,IPR000906:ZU5,IPR003598:Immunoglobulin subtype 2,IPR007110:Immunoglobulin-like,IPR008085:Thrombospondin, type 1 repeat, subgroup,IPR011029:DEATH-like,IPR013098:Immunoglobulin I-set,IPR013783:Immunoglobulin-like fold,	mmu04360:Axon guidance,			SM00005:DEATH,SM00209:TSP1,SM00218:ZU5,SM00408:IGc2,	alternative splicing,Apoptosis,developmental protein,disulfide bond,glycoprotein,Immunoglobulin domain,membrane,phosphoprotein,receptor,repeat,signal,transmembrane,	chain:Netrin receptor UNC5C,disulfide bond,domain:Death,domain:Ig-like,domain:Ig-like C2-type,domain:TSP type-1 1,domain:TSP type-1 2,domain:ZU5,glycosylation site:N-linked (GlcNAc...),modified residue,mutagenesis site,region of interest:Interaction with DCC,sequence conflict,signal peptide,site:Cleavage; by caspase-3,splice variant,topological domain:Cytoplasmic,topological domain:Extracellular,…
VMN1R67	vomeronasal 1 receptor, E10	Mus musculus			GO:0007166~cell surface receptor linked signal transduction,GO:0007186~G-protein coupled receptor protein signaling pathway,GO:0010033~response to organic substance,GO:0019236~response to pheromone,	GO:0005886~plasma membrane,GO:0005887~integral to plasma membrane,GO:0016021~integral to membrane,GO:0031224~intrinsic to membrane,GO:0031226~intrinsic to plasma membrane,GO:0044459~plasma membrane part,	GO:0005549~odorant binding,GO:0005550~pheromone binding,GO:0016503~pheromone receptor activity,	IPR004072:Vomeronasal receptor, type 1,IPR017452:GPCR, rhodopsin-like superfamily,			PIRSF005744:pheromone receptor VN3t,		receptor,
VMN1R70	vomeronasal 1 receptor, L1	Mus musculus			GO:0007166~cell surface receptor linked signal transduction,GO:0007186~G-protein coupled receptor protein signaling pathway,GO:0010033~response to organic substance,GO:0019236~response to pheromone,	GO:0005886~plasma membrane,GO:0005887~integral to plasma membrane,GO:0016021~integral to membrane,GO:0031224~intrinsic to membrane,GO:0031226~intrinsic to plasma membrane,GO:0044459~plasma membrane part,	GO:0005549~odorant binding,GO:0005550~pheromone binding,GO:0016503~pheromone receptor activity,	IPR004072:Vomeronasal receptor, type 1,IPR017452:GPCR, rhodopsin-like superfamily,			PIRSF005744:pheromone receptor VN3t,		receptor,
VMN2R7	vomeronasal 2, receptor 7	Mus musculus			GO:0007166~cell surface receptor linked signal transduction,GO:0007186~G-protein coupled receptor protein signaling pathway,	GO:0016021~integral to membrane,GO:0031224~intrinsic to membrane,		IPR000068:GPCR, family 3, extracellular calcium-sensing receptor-related,IPR000337:GPCR, family 3,IPR001828:Extracellular ligand-binding receptor,
ZKSCAN6	zinc finger with KRAB and SCAN domains 6	Mus musculus		General function prediction only,	GO:0006350~transcription,GO:0006355~regulation of transcription, DNA-dependent,GO:0045449~regulation of transcription,GO:0051252~regulation of RNA metabolic process,		GO:0003677~DNA binding,GO:0003700~transcription factor activity,GO:0008270~zinc ion binding,GO:0030528~transcription regulator activity,GO:0043167~ion binding,GO:0043169~cation binding,GO:0046872~metal ion binding,GO:0046914~transition metal ion binding,	IPR001909:Krueppel-associated box,IPR003309:Transcriptional regulator SCAN,IPR007087:Zinc finger, C2H2-type,IPR013087:Zinc finger, C2H2-type/integrase, DNA-binding,IPR015880:Zinc finger, C2H2-like,				SM00349:KRAB,SM00355:ZnF_C2H2,SM00431:SCAN,	dna-binding,metal-binding,nucleus,repeat,Transcription,transcription regulation,zinc,zinc-finger,	chain:Zinc finger protein 18,domain:KRAB,domain:SCAN box,sequence conflict,zinc finger region:C2H2-type 1,zinc finger region:C2H2-type 2,zinc finger region:C2H2-type 3,zinc finger region:C2H2-type 4,zinc finger region:C2H2-type 5,
