# Supplementary material for: Detecting early-warning signals of type 1 diabetes and its leading biomolecular networks by dynamical network biomarkers
Source: BMC Med Genomics. 2013 May 7;6(Suppl 2):S8. doi: 10.1186/1755-8794-6-S2-S8 (PMC3654886; doi:10.1186/1755-8794-6-S2-S8)
Supplement: Additional file 2 — the genes are regulated by the first DNB in next time point of the DNB appearance. "Gene_Name" represents the gene symbol. "Gene_ID" means Entrez Gene ID. "T1D_Publication" indicates the number of T1D-specific publications associated with the gene. "In_Beta_Cell_or_Islets" indicates that the gene is expressed in beta cells/islets. "In_Mouse_Genetic_Region" indicates that the gene was found in a mouse linkage region. [file 1755-8794-6-S2-S8-S2.txt]

Gene_Name	Gene_ID	T1D_Publication	In_Beta_Cell_or_Islets	In_Mouse_Genetic_Region
2900027M19Rik	72880	0	+	-
4930542D17Rik	75211	0	+	-
ADCY7	113	1	+	-
ADNP	23394	0	+	-
ALDH6A1	4329	0	+	-
APIP	51074	0	+	-
AY036118	170798	0	+	-
C10orf125	282969	0	+	+
C5orf28	64417	0	+	+
CKLF	51192	0	+	-
CLIC4	25932	0	+	-
COX7C	1350	0	+	+
FBXL19	54620	0	+	+
FOXQ1	94234	2	+	+
GKN1	56287	0	+	+
HNRNPA1	3178	1	+	-
HSH2D	84941	0	+	-
ITGAL	3683	5	+	+
KYNU	8942	0	+	-
LEO1	123169	0	+	+
MAGT1	84061	0	+	-
MGRN1	23295	0	+	-
MLLT11	10962	0	+	-
PBX4	80714	0	+	-
RHEBL1	121268	0	+	-
RNF128	79589	0	+	-
SARS2	54938	0	+	-
SIDT1	54847	0	+	-
TMEM147	10430	0	+	-
UFSP2	55325	1	+	-
1700042B14Rik	73347	0	+	-
ADH7	131	0	+	-
AFTPH	54812	0	+	-
ANKLE2	23141	0	+	-
BTG2	7832	2	+	+
CALM3	808	0	+	-
CLCN2	1181	0	+	-
COPG2IT1	53844	0	-	-
DDX5	1655	0	+	-
ENTPD3	956	2	+	-
EREG	2069	1	+	-
FAM49A	81553	0	+	-
FCER1A	2205	1	+	-
KCNK6	9424	0	+	-
LOC685774	75185	0	+	-
LRRFIP1	9208	0	+	+
MBNL1	4154	0	+	-
MRPL21	219927	0	+	-
Mmgt2	216829	0	+	-
PPPDE2	27351	0	+	-
PTOV1	53635	0	+	-
PTPN12	5782	0	+	-
PUM1	9698	0	+	+
RAB33B	83452	0	+	-
RGCC	28984	0	+	-
RPL36AL	6166	0	+	-
SGSM3	27352	0	+	-
SRF	6722	2	+	-
TIMM17B	10245	0	+	-
Tcl1b2	27381	0	-	-
5830407P18Rik	78818	0	+	-
ACAT1	38	0	+	+
ATP5J	522	0	+	-
C12orf70	341346	0	+	+
C1orf27	54953	1	+	-
CCL25	6370	0	+	-
CCM2	83605	0	+	-
DAZL	1618	0	+	-
DDX20	11218	0	+	+
DNAJC3	5611	2	+	-
FGFR3	2261	3	+	-
GBA2	57704	0	+	-
Gm9856	100126228	0	-	-
Kap	16483	0	+	-
LOC433503	433503	0	-	-
LRRC43	254050	0	+	-
LRRC4B	94030	0	+	-
OGDH	4967	0	+	-
PHRF1	57661	1	+	+
PMPCB	9512	0	+	-
Prl3d1	18775	2	+	+
SAR1B	51128	0	+	+
SEMG1	6406	0	+	-
SMPD2	6610	0	+	-
SMPD4	55627	0	+	-
STS	412	0	+	-
TIMM50	92609	0	+	-
TMEM109	79073	0	+	-
VPS13A	23230	0	+	-
YIF1B	90522	0	+	-
A530032D15Rik	381287	0	+	+
APOE	348	24	+	-
APOO	79135	0	+	-
BC040756	414073	0	+	-
CCDC58	131076	0	+	-
FRMD8	83786	0	+	-
HDAC1	3065	4	+	+
HIST1H2AB	8335	0	+	-
INSC	387755	0	+	+
KLK8	11202	0	+	-
MBOAT1	154141	0	+	+
MBOAT7	79143	0	+	-
METTL7A	25840	0	+	-
MSI1	4440	0	+	-
NDUFS3	4722	0	+	-
PCSK6	5046	0	+	-
PDE3B	5140	7	+	+
PLTP	5360	0	+	-
PRSS3	5646	0	+	-
PTCD2	79810	0	+	+
REG3G	130120	9	+	-
RNF113A	7737	0	+	-
RPS17	6218	0	+	-
SALL4	57167	0	+	-
SDPR	8436	0	+	-
SLC35B1	10237	0	+	-
SLC35B3	51000	0	+	+
UTP11L	51118	0	+	-
WBSCR22	114049	0	+	-
WDSUB1	151525	0	+	-
4921534H16Rik	66737	0	+	-
4930426L09Rik	74629	0	+	-
A130082J08Rik	320015	0	-	-
ADCY5	111	2	+	-
AKR1E2	83592	0	+	-
BRWD1	54014	0	+	-
COX7A2	1347	0	+	+
CXADR	1525	2	+	-
CYP27A1	1593	0	+	+
DFFB	1677	0	+	-
DNAJC15	29103	0	+	-
FAM216A	29902	0	+	-
FAM53C	51307	0	+	-
FTO	79068	15	+	-
GATA1	2623	1	+	-
GCDH	2639	0	+	-
GNL3L	54552	0	+	-
GPR165P	392486	0	+	-
Gdap10	100504486	0	-	-
HMGN5	79366	0	+	-
IRGQ	126298	0	+	-
LPPR1	54886	0	+	-
MRPS24	64951	0	+	-
NUDCD2	134492	0	+	-
PPIB	5479	3	+	+
PYY	5697	12	+	-
RALGDS	5900	0	+	-
RSRC1	51319	0	+	-
SEC24D	9871	0	+	-
UFM1	51569	3	+	-
ACAA1	30	0	+	-
ANPEP	290	1	+	+
ATP5S	27109	0	+	-
AURKAIP1	54998	0	+	-
C16orf79	283870	0	+	+
COX5B	1329	0	+	+
COX7B	1349	0	+	-
EML3	256364	0	+	-
GIGYF1	64599	0	+	-
GPR142	350383	0	-	-
GTPBP8	29083	0	+	-
HAUS1	115106	0	+	+
HIBCH	26275	0	+	-
KCNA2	3737	3	+	+
MPRIP	23164	0	+	-
NR5A1	2516	1	+	-
PARP10	84875	1	+	-
PTPRD	5789	1	+	-
PTPRJ	5795	0	+	-
PTPRO	5800	0	+	+
REG1A	5967	41	+	-
RIPK1	8737	1	+	+
SBSN	374897	0	+	-
SERF1A	8293	0	+	+
SVEP1	79987	0	+	-
SYCE1	93426	0	+	+
TM9SF1	10548	0	+	-
TMEM97	27346	1	+	-
TRIOBP	11078	1	+	-
TTLL9	164395	0	+	+
ALDH1L2	160428	0	+	-
ARHGEF9	23229	0	+	-
ATP8B5P	158381	0	+	-
C11orf88	399949	0	+	+
C1orf94	84970	0	+	+
CLDN4	1364	1	+	-
CMTM5	116173	0	+	-
CMTM8	152189	0	+	-
COX6B1	1340	0	+	-
CRLF1	9244	0	+	-
Cyp2d34	223706	0	+	-
DMTF1	9988	0	+	-
ELN	2006	1	+	-
IRF6	3664	3	+	-
ITK	3702	0	+	+
LTBP2	4053	0	+	-
MBD3	53615	0	+	-
MBD4	8930	0	+	-
NAGPA	51172	0	+	-
NDUFA13	51079	0	+	-
NRF1	4899	2	+	-
OR51S1	119692	0	-	+
PARK7	11315	1	+	+
RBPJL	11317	2	+	-
SLC25A11	8402	1	+	+
SLC25A17	10478	0	+	-
SMYD5	10322	0	+	+
TSPAN13	27075	0	+	-
UGT3A2	167127	0	+	-
ZNF592	9640	0	+	+
AGT	183	11	+	-
AKAP8L	26993	0	+	-
AMBP	259	2	+	-
ANKS3	124401	0	+	-
Acnat1	209186	0	+	-
C130070B15Rik	320891	0	+	-
CGGBP1	8545	0	+	-
CPB1	1360	0	+	-
F830010H11Rik	319450	0	-	-
FAM102A	399665	0	+	-
FAM102B	284611	0	+	-
FBL	2091	0	+	-
GCAT	23464	0	+	-
GCFC1	94104	0	+	-
GPC3	2719	0	+	-
HSPB7	27129	0	+	-
IFT46	56912	0	+	+
KCNE4	23704	0	+	+
LMF1	64788	0	+	+
LRRC33	375387	0	+	-
LY6G6E	79136	0	+	+
MPHOSPH10	10199	0	+	-
POMT1	10585	0	+	-
SFI1	9814	0	+	-
SIL1	64374	1	+	-
SLC25A39	51629	0	+	-
TOMM34	10953	0	+	-
USP19	10869	1	+	-
ZMYND12	84217	0	+	-
ACSM2A	123876	0	+	+
ACTR1B	10120	0	+	+
AGPAT1	10554	1	+	+
ALCAM	214	2	+	-
ARGLU1	55082	0	+	-
BC061237	385138	0	-	-
BET1	10282	0	+	-
C130083M11Rik	414111	0	-	-
CHCHD3	54927	0	+	-
ETNK2	55224	0	+	+
EVL	51466	0	+	-
Gm7969	666185	0	-	+
HEXA	3073	0	+	+
KIAA0913	23053	0	+	-
KIAA1430	57587	0	+	-
LIN28A	79727	0	+	-
MFSD2B	388931	0	+	-
PAF1	54623	0	+	-
PCBD1	5092	3	+	-
PIK3C3	5289	0	+	-
PPA1	5464	2	+	-
RAB21	23011	0	+	-
RAB25	57111	0	+	-
SELENBP1	8991	0	+	-
SH3PXD2B	285590	0	+	-
SQRDL	58472	1	+	+
TNS3	64759	0	+	-
TPM3	7170	0	+	-
WBP5	51186	0	+	-
ZNF384	171017	0	+	+
ANXA11	311	0	+	-
BMP7	655	4	+	-
C11orf74	119710	0	+	-
CAMK1G	57172	0	+	-
CBLN2	147381	0	+	+
CBLN4	140689	0	+	-
CD79B	974	0	+	-
CDK2AP1	8099	0	+	-
GRB7	2886	0	+	+
Gm10055	627270	0	+	-
LEAP2	116842	0	+	+
LYPD6	130574	0	+	-
MEOX1	4222	1	+	-
MRPL9	65005	0	+	-
POLR2C	5432	0	+	-
POLR2I	5438	0	+	-
POLR2K	5440	0	+	-
PPDPF	79144	0	+	-
PPP2CB	5516	1	+	-
RAB3IL1	5866	0	+	-
REP15	387849	0	+	+
RGD1309350	76974	0	+	+
RGS3	5998	0	+	-
Siah1b	20438	0	+	-
TRIM28	10155	0	+	-
TTC25	83538	0	+	-
TWF2	11344	0	+	-
USHBP1	83878	0	+	-
WARS	7453	0	+	-
Zfp932	69504	0	+	-
2410003L11Rik	69729	0	-	-
ABCG4	64137	0	+	+
ANAPC13	25847	0	+	-
ANKHD1	54882	0	+	-
ATF4	468	5	+	-
ATF5	22809	0	+	-
BCL2L13	23786	0	+	+
C14orf166	51637	0	+	-
C6orf203	51250	0	+	-
ECHDC3	79746	0	+	-
FCHSD1	89848	0	+	-
FUNDC1	139341	0	+	-
GALNT12	79695	0	+	-
GAMT	2593	1	+	-
Gykl1	14625	0	+	-
HIST1H1B	3009	0	+	-
HSF2	3298	0	+	-
Olfr1274-ps	258330	0	-	-
PTGDS	5730	0	+	-
SMARCC1	6599	0	+	-
STYK1	55359	0	+	-
Selenbp1	20342	0	+	-
Trav3n-3	100043282	0	-	-
UBE4A	9354	0	+	+
VBP1	7411	0	+	+
Vmn1r183	209824	0	-	-
ZIC5	85416	0	+	-
ZNF24	7572	1	+	-
ZNF462	58499	0	+	-
ZYX	7791	2	+	-
5830474E16Rik	76094	0	+	-
ACADM	34	0	+	-
ALDH16A1	126133	0	+	-
B4GALT7	11285	0	+	+
C10orf11	83938	0	+	-
C16orf42	115939	0	+	+
CLPTM1L	81037	0	+	+
Ctsj	26898	0	+	+
D14Ertd449e	66039	0	+	-
DEPTOR	64798	0	+	-
GAB3	139716	1	+	+
GPN2	54707	0	+	-
HOXA4	3201	0	+	+
INO80E	283899	0	+	+
Klk1	18050	0	+	-
Klk1b8	16624	0	+	-
LHX4	89884	0	+	+
MAN1C1	57134	0	+	-
Olr838	29846	0	+	-
POT1	25913	0	+	-
SEC11C	90701	1	+	+
SHB	6461	7	+	-
STXBP4	252983	2	+	-
Slfn10-ps	237887	1	+	-
TAF13	6884	0	+	-
TM4SF4	7104	3	+	-
TOP3B	8940	0	+	-
TP53INP2	58476	0	+	+
UBE2I	7329	0	+	+
UBE2U	148581	0	+	-
2700054A04Rik	72595	0	-	-
C9orf103	414328	0	+	+
CGREF1	10669	0	+	-
CLDN10	9071	0	+	-
CLK2	1196	0	+	-
CSE1L	1434	0	+	-
D030005H02Rik	319908	0	-	-
DDX1	1653	1	+	-
EIF5	1983	0	+	-
FES	2242	0	+	+
HIST1H2BC	8347	0	+	-
HIST1H2BM	8342	0	+	-
IL4	3565	36	+	+
LAYN	143903	0	+	+
MALSU1	115416	0	+	-
MARK3	4140	1	+	-
MYD88	4615	10	+	-
NDUFA1	4694	0	+	-
NDUFA6	4700	0	+	-
PARS2	25973	0	+	-
PENK	5179	0	+	-
POU3F4	5456	17	+	-
Prss32	69814	0	+	+
RFPL4A	342931	0	+	-
RFTN2	130132	0	+	-
SCPEP1	59342	1	+	-
SEP15	9403	0	+	-
SSBP1	6742	0	+	-
TMEM237	65062	0	+	-
TNFAIP8L1	126282	0	+	-
AATF	26574	1	+	-
B4GALNT2	124872	0	+	-
B4GALNT3	283358	0	+	+
C10orf54	64115	0	+	-
C6orf226	441150	0	+	-
CRCP	27297	1	+	-
CYCTP	360163	0	+	-
F2	2147	3	+	-
GHR	2690	12	+	-
GLTPD2	388323	0	-	+
Irgm2	54396	0	+	-
LOC550643	550643	0	+	-
NDUFC1	4717	0	+	-
NEFM	4741	3	+	-
NT5DC1	221294	0	+	-
PBXIP1	57326	1	+	-
PDE12	201626	0	+	-
PEX11A	8800	0	+	+
PIK3C2G	5288	0	+	+
RANBP2	5903	0	+	-
SCD	6319	4	+	-
SCNN1A	6337	0	+	+
SF3A3	10946	0	+	-
SFN	2810	0	+	-
SLC39A7	7922	0	+	+
TKTL2	84076	0	+	-
TSPYL2	64061	1	+	-
TYW1	55253	0	+	-
USP32	84669	0	+	-
VAMP8	8673	1	+	-
1700003F17Rik	76392	0	-	-
AQP7	364	2	+	-
ARL1	400	0	+	-
C3orf38	285237	0	+	-
C8orf42	157695	0	+	-
CES5A	221223	0	+	-
CLCA2	9635	0	+	-
CNOT6	57472	0	+	+
Defa-rs1	613220	0	+	-
FGF12	2257	4	+	-
FRA10AC1	118924	0	+	-
KAT6B	23522	1	+	-
KCNJ16	3773	0	+	-
KLHDC2	23588	0	+	-
MORN4	118812	0	+	-
MRPS27	23107	0	+	+
NUP88	4927	0	+	+
PDE7A	5150	0	+	-
PVRL1	5818	0	+	+
SCN3B	55800	0	+	+
SLC12A4	6560	1	+	-
SLC12A8	84561	0	+	-
SNX8	29886	0	+	-
SPARCL1	8404	1	+	-
TFAM	7019	2	+	-
TH	7054	8	+	+
TRAF7	84231	1	+	+
TUBGCP4	27229	0	+	+
WASF2	10163	0	+	+
ZC2HC1A	51101	0	+	-
2010003D24Rik	76725	0	-	-
ANTXR1	84168	0	+	+
ATP6V0B	533	0	+	-
B3GNT2	10678	0	+	-
BAI1	575	0	+	-
BARD1	580	0	+	-
BCAS1	8537	0	+	-
CCDC57	284001	0	+	-
CD82	3732	0	+	-
DVL1	1855	0	+	-
FABP4	2167	2	+	-
GRHPR	9380	0	+	-
GSN	2934	3	+	-
Gm6985	629581	0	-	-
Gm6987	629591	0	-	-
MIPOL1	145282	0	+	-
MUT	4594	0	+	+
ORAI1	84876	0	+	-
Olr1297	258242	0	-	+
Olr246	258927	0	-	+
PDCD5	9141	0	+	-
PECR	55825	1	+	-
RAF1	5894	6	+	-
SERPINI1	5274	0	+	-
SH3BGRL3	83442	0	+	-
STK39	27347	1	+	-
TEAD1	7003	0	+	+
UQCR10	29796	0	+	+
VPS26A	9559	0	+	-
ZMYND8	23613	0	+	-
4930524O08Rik	74700	0	+	-
AFG3L2	10939	0	+	+
ANKRD7	56311	0	+	-
ARL6IP5	10550	0	+	-
ASB11	140456	0	+	-
B2M	567	50	+	+
C16orf13	84326	1	+	+
C19orf52	90580	0	+	-
C7orf55	154791	0	+	-
C9orf25	203259	0	+	-
CCDC71	64925	0	+	-
CECR2	27443	0	+	+
CHRNA6	8973	0	+	-
CRLS1	54675	0	+	+
DAGLB	221955	0	+	-
GRAP2	9402	0	+	-
GSTK1	373156	1	+	-
HIF3A	64344	0	+	-
LAMTOR1	55004	0	+	+
MAPK8IP1	9479	19	+	-
MAPKAPK3	7867	0	+	-
MAPT	4137	3	+	-
NFATC4	4776	0	+	-
PCNXL3	399909	0	+	-
POLD4	57804	0	+	-
PTPLA	9200	0	+	-
REEP5	7905	1	+	-
REEP6	92840	0	+	-
TMCO5B	100652857	0	+	-
2010013B24Rik	72079	0	-	-
5330430P22Rik	68191	0	+	-
AAMP	14	0	+	+
ACR	49	0	+	-
COPS2	9318	0	+	+
CRB3	92359	0	+	-
DNALI1	7802	0	+	-
E430018J23Rik	101604	0	+	+
FAM48A	55578	0	+	-
FNIP2	57600	0	+	-
GLO1	2739	1	+	-
HSD3B2	3284	0	+	-
IGF2	3481	34	+	+
KCP	375616	0	+	-
KLK1	3816	0	+	-
LRRC8C	84230	0	+	-
NINJ1	4814	0	+	+
NUDT4	11163	0	+	-
Olr128	18368	0	+	+
PCK1	5105	5	+	-
PPOX	5498	0	+	-
PPP2R2A	5520	0	+	-
PRIMA1	145270	0	+	-
SH2B1	25970	1	+	+
SVIP	258010	0	+	-
TCEB1	6921	0	+	-
THOC7	80145	0	+	-
UQCRB	7381	0	+	+
WIPF1	7456	0	+	-
YLPM1	56252	0	+	-
1810019N24Rik	69086	0	+	-
ARPC3	10094	0	+	-
C17orf61	254863	0	+	-
C19orf53	28974	0	+	-
C19orf63	284361	2	+	-
CD302	9936	0	+	-
CHCHD10	400916	0	+	-
CLPTM1	1209	0	+	-
CP	1356	2	+	-
CSTL1	128817	0	+	+
DCDC2	51473	0	+	-
DENND1C	79958	0	+	-
DNAH1	25981	0	+	-
FGL1	2267	1	+	-
IL17RA	23765	1	+	+
LAP3	51056	0	+	-
LRRK1	79705	0	+	-
MMP15	4324	1	+	-
MRPL17	63875	0	+	+
Mcpt8	17231	0	+	-
NFKB1	4790	15	+	-
OR3A1	4994	0	+	-
P2RX7	5027	6	+	-
PGRMC1	10857	0	+	-
PPM1M	132160	0	+	-
PPP1R16A	84988	0	+	-
PROK1	84432	3	+	+
PSMA7	5688	1	+	-
SH3PXD2A	9644	0	+	-
STUB1	10273	0	+	+
AP2B1	163	0	+	-
ARFIP2	23647	0	+	+
ARPC1B	10095	0	+	-
AUH	549	0	+	+
BRP44L	51660	0	+	+
C17orf58	284018	0	+	-
CAPZA3	93661	0	+	+
CCBE1	147372	0	+	+
Ces1e	13897	0	+	-
DNAH17	8632	0	+	-
FKBP11	51303	2	+	-
FMR1NB	158521	0	+	-
GMIP	51291	0	+	-
Gm10229	100040201	0	-	-
HAP1	9001	2	+	-
HBXIP	10542	0	+	+
KRT18	3875	2	+	-
Klk1b16	16615	0	+	-
LOC689042	76382	0	+	-
NOL11	25926	0	+	-
OSBPL5	114879	0	+	+
Olr1413	18329	0	-	-
PLEKHG2	64857	0	+	-
RGD1564614	214403	0	+	+
RNF141	50862	0	+	+
RRBP1	6238	1	+	+
SHARPIN	81858	0	+	-
STARD8	9754	0	+	-
ZCCHC10	54819	0	+	+
ZCCHC14	23174	0	+	-
ALG1	56052	0	+	-
ARHGEF26	26084	0	+	-
CARS2	79587	0	+	-
CCDC61	729440	0	+	-
CD27	939	1	+	+
CHERP	10523	0	+	-
COX8BP	404544	0	+	+
CPT2	1376	0	+	-
FOXK2	3607	0	+	-
GK	2710	0	+	-
GPR135	64582	0	+	-
HIST3H2BB	128312	0	-	-
INPP5A	3632	0	+	+
KRT8	3856	1	+	-
METTL5	29081	0	+	-
PACSIN3	29763	0	+	-
PDZD4	57595	0	+	-
PEX26	55670	0	+	+
PNPLA8	50640	1	+	-
SAE1	10055	0	+	-
SART3	9733	0	+	-
SEC14L4	284904	0	+	-
SKA3	221150	0	+	-
SLC25A46	91137	0	+	-
STAT5B	6777	9	+	-
TEKT4	150483	0	+	+
TLE6	79816	2	+	-
TMEM115	11070	0	+	-
Ugt2b5	22238	0	+	-
VSTM2A	222008	0	+	-
AGXT2	64902	0	+	-
ANGPTL4	51129	2	+	-
ASZ1	136991	0	+	-
BUB3	9184	0	+	+
COX18	285521	0	+	-
DDX56	54606	0	+	-
FDX1	2230	0	+	+
GATM	2628	0	+	+
GPR110	266977	0	+	-
Gm5591	434171	0	-	-
HSD17B10	3028	0	+	-
IQCA1	79781	0	+	+
KCTD6	200845	0	+	-
LOC255411	255411	0	+	-
LTA4H	4048	0	+	-
MAP3K5	4217	2	+	-
MMACHC	25974	0	+	-
MRPL52	122704	0	+	-
MRPL55	128308	0	+	-
NRAS	4893	2	+	+
NTNG1	22854	0	+	+
PCSK7	9159	0	+	+
RNF135	84282	0	+	-
RNPS1	10921	0	+	+
SCARB1	949	0	+	-
SPRY1	10252	0	+	-
SYNJ2BP	55333	1	+	-
TINAG	27283	0	+	+
ZFYVE16	9765	0	+	+
ZFYVE19	84936	0	+	+
1110001M07Rik	68452	0	-	-
1600029O15Rik	665268	0	-	+
4930421J07Rik	73953	0	-	-
AMBRA1	55626	1	+	-
ANAPC16	119504	0	+	-
Ang2	11731	1	+	-
C16orf53	79447	0	+	+
C8orf4	56892	0	+	-
CASP8	841	8	+	-
CLCA4	22802	0	+	-
DCAF11	80344	0	+	-
DDIT3	1649	12	+	+
DDT	1652	0	+	-
EFCAB1	79645	1	+	-
Gm2695	100040297	0	-	-
Gm3626	100042016	0	-	-
HYAL2	8692	0	+	-
Lipo1	381236	0	+	-
NDUFS8	4728	0	+	-
PRELID2	153768	0	+	-
SERPINA4	5267	0	+	-
SLC35C2	51006	0	+	-
SLFN12L	100506736	1	+	-
SRXN1	140809	0	+	+
STRN4	29888	0	+	+
TECPR1	25851	0	+	-
TGIF2LX	90316	0	+	-
TYMP	1890	0	+	-
UCHL5	51377	0	+	+
ZNRD1-AS1	80862	0	+	+
1810008I18Rik	100503969	0	-	-
ATP6V1E1	529	0	+	+
C130078N14	329478	0	+	-
CDH23	64072	2	+	-
CHRDL2	25884	0	+	+
CHTOP	26097	0	+	-
EFEMP1	2202	0	+	-
FBLN2	2199	1	+	+
FBXL15	79176	0	+	-
GPR152	390212	0	+	-
HS2ST1	9653	0	+	-
IRAK2	3656	0	+	-
KRTCAP2	200185	0	+	-
MRPS33	51650	0	+	-
MRPS34	65993	0	+	+
Naip5	17951	0	+	+
PAPSS1	9061	0	+	-
RANBP3L	202151	0	+	-
RNF20	56254	0	+	-
SLX1B	79008	0	+	+
SMARCD1	6602	0	+	-
SNUPN	10073	0	+	+
TAF10	6881	0	+	+
TCF12	6938	0	+	+
TM4SF5	9032	1	+	+
TMEFF2	23671	0	+	-
Tcrb-J	21580	0	+	-
Trim12c	319236	0	+	+
WDR5	11091	0	+	-
ZDHHC5	25921	0	+	-
9130020K20Rik	108858	0	-	-
C12orf29	91298	0	+	-
CBX4	8535	0	+	-
CBX6	23466	0	+	-
CCL19	6363	3	+	-
FAM125A	93343	0	+	-
FAM173A	65990	0	+	+
FAM217B	63939	0	+	-
FASTKD5	60493	0	+	+
GALNT3	2591	0	+	-
Gm9748	100303742	0	-	-
IER5	51278	0	+	+
IPO13	9670	0	+	-
LSM4	25804	0	+	-
MAGI1	9223	0	+	-
MRAP	56246	0	+	-
NSFL1C	55968	0	+	+
PEBP4	157310	0	+	-
PKHD1	5314	0	+	+
PLXDC2	84898	0	+	-
POU6F2	11281	0	+	-
SLC29A2	3177	0	+	-
SPIRE2	84501	0	+	-
SS18L2	51188	0	+	-
SSR3	6747	1	+	-
SSR4	6748	1	+	-
TNFRSF25	8718	1	+	-
USP48	84196	0	+	-
ZFP36	7538	0	+	-
ZNF219	51222	0	+	-
1700047E10Rik	74328	0	-	-
4930471M09Rik	75787	0	+	-
4930555K19Rik	620121	0	-	-
ARMC2	84071	0	+	-
ARMC7	79637	0	+	-
CDH10	1008	0	+	-
CHD6	84181	0	+	-
CTBP1	1487	0	+	-
FBXL18	80028	0	+	-
GALE	2582	0	+	-
GC	2638	2	+	-
GLUD1	2746	8	+	-
HAGH	3029	0	+	+
HNRNPF	3185	0	+	+
ICAM1	3383	31	+	+
ITSN2	50618	0	+	-
IZUMO3	100129669	0	+	-
MCEE	84693	0	+	-
MPZL2	10205	0	+	+
Morc2b	240069	0	+	-
ORAI2	80228	0	+	-
PSAT1	29968	0	+	-
PSENEN	55851	1	+	-
RAB35	11021	0	+	-
SPATA3	130560	0	+	+
SPINT2	10653	1	+	-
STAG1	10274	0	+	-
STAG2	10735	0	+	-
VLDLR	7436	0	+	-
ZBTB45	84878	0	+	-
1700001K23Rik	69319	0	-	-
9130016M20Rik	71620	0	+	-
AGGF1	55109	0	+	+
AP3S1	1176	0	+	-
AZGP1	563	1	+	-
BTD	686	0	+	-
C19orf46	163183	1	+	-
CLDN15	24146	0	+	-
COX15	1355	0	+	-
DBI	1622	1	+	+
FAM158A	51016	0	+	-
FAM20B	9917	0	+	-
KIAA1598	57698	0	+	-
MMP14	4323	3	+	-
PRPF40A	55660	0	+	-
RASGRP1	10125	2	+	+
RNASEH2C	84153	0	+	-
RPL24	6152	0	+	-
RPS6KB1	6198	6	+	-
SERINC2	347735	0	+	+
SMEK1	55671	0	+	-
SPTSSA	171546	0	+	-
TCF3	6929	13	+	-
TCF4	6925	4	+	+
THAP7	80764	0	+	-
TNFSF8	944	1	+	-
TRIM16	10626	0	+	-
Tgtp1	21822	0	+	+
UQCRFS1	7386	2	+	+
Zp3r	22789	0	+	+
ANKRD26	22852	0	+	+
B130011D17Rik	399597	0	-	-
C130036L24Rik	319336	0	+	+
C16orf58	64755	1	+	+
C1orf43	25912	0	+	-
CD3E	916	4	+	+
CYBASC3	220002	0	+	-
Defb40	360217	0	-	-
KCNQ1OT1	10984	0	+	+
MED26	9441	0	+	-
N4BP3	23138	0	+	+
Olr397	258940	0	-	-
P2RY13	53829	2	+	-
PLIN5	440503	0	+	-
POLR3B	55703	0	+	-
POLR3E	55718	0	+	+
PRMT6	55170	0	+	-
Prss3	67373	1	+	-
RBP7	116362	0	+	+
RHOU	58480	0	+	-
RPL22	6146	0	+	-
RPL3	6122	0	+	-
SMARCB1	6598	0	+	-
STRA8	346673	0	+	-
TRIM35	23087	0	+	-
TXNDC8	255220	0	+	-
Try5	103964	1	-	-
USP8	9101	0	+	+
WFDC3	140686	0	+	-
Zfp946	74149	0	+	+
4930478K11Rik	78011	0	-	-
A1CF	29974	0	+	-
ASH2L	9070	1	+	-
Abpa	11354	0	+	-
B130006D01Rik	320616	0	-	-
C20orf24	55969	0	+	+
COMMD3	23412	0	+	-
CORO2A	7464	0	+	-
EMX2	2018	0	+	-
ESD	2098	0	+	-
GRM7	2917	0	+	-
Gm5396	385454	0	-	-
Gm597	210962	0	-	+
H2-T22	15039	0	-	+
HOOK1	51361	0	+	-
KIF21A	55605	0	+	-
KLB	152831	0	+	-
LTA	4049	17	+	+
LTB	4050	2	+	+
MOCS2	4338	0	+	+
NDUFB10	4716	0	+	+
PRKD2	25865	1	+	+
RECQL5	9400	0	+	-
STK24	8428	0	+	-
TBC1D10C	374403	0	+	-
TFF2	7032	1	+	-
TMPRSS6	164656	0	+	-
TRAF5	7188	0	+	-
UTF1	8433	0	+	+
ZNF608	57507	0	+	-
2610002J23Rik	69886	0	+	-
4930469G21Rik	100502590	0	-	-
ADK	132	0	+	-
AKNA	80709	0	+	-
AU018823	106982	0	-	-
BTBD2	55643	0	+	-
C14orf149	112849	0	+	-
C20orf112	140688	0	+	+
CCBP2	1238	0	+	-
CWC27	10283	0	+	+
DIXDC1	85458	0	+	+
DNAJC12	56521	1	+	-
ELAC2	60528	0	+	-
H1F0	3005	0	+	-
HRG	3273	1	+	-
IGFL3	388555	0	-	-
KIAA0947	23379	0	+	+
Krtap5-3	77215	0	+	+
LOC680955	68224	0	+	-
MADD	8567	3	+	-
Ms4a6b	293749	0	+	-
NOMO1	23420	0	+	-
PCYT2	5833	0	+	-
PRSS23	11098	0	+	+
SCN2B	6327	0	+	+
SLC22A9	114571	0	+	-
SLC2A1	6513	16	+	-
ST8SIA4	7903	0	+	+
TMED10	10972	2	+	-
VCP	7415	3	+	-
ACVRL1	94	2	+	-
ANG	283	2	+	-
Akr1c13	27384	1	+	-
C14orf105	55195	1	+	-
C1orf31	388753	0	+	-
CUTA	51596	0	+	+
DGKA	1606	1	+	-
Defb9	641633	0	-	-
ELOVL2	54898	0	+	+
FBXL8	55336	0	+	-
GALK2	2585	0	+	+
GIP	2695	38	+	-
Gm13112	100126240	0	-	-
HAVCR1	26762	2	+	+
IK	3550	0	+	-
LYRM5	144363	0	+	+
MIA	8190	1	+	-
NDUFB9	4715	0	+	-
Olr298	258955	0	-	+
PAICS	10606	2	+	-
PCDH1	5097	1	+	-
RHCG	51458	0	+	+
RNASE1	6035	0	+	-
RNASE4	6038	1	+	-
RNASEK	440400	1	+	+
SDC2	6383	1	+	-
SERP1	27230	1	+	-
STXBP3	6814	7	+	-
SYN1	6853	2	+	-
Wfdc15b	192201	0	+	-
4930556M19Rik	75259	0	-	-
A530054K11Rik	212281	0	+	+
ANK3	288	0	+	-
ARID5B	84159	0	+	-
B3GNTL1	146712	0	+	-
BOLA1	51027	0	+	-
BOLA2	552900	0	+	+
C14orf80	283643	0	+	-
CNNM3	26505	0	+	+
FMNL1	752	0	+	-
GLS2	27165	0	+	-
IFI27L1	122509	0	+	-
JTB	10899	1	+	-
KIAA1244	57221	0	+	-
Klk1b26	16618	0	+	-
MACC1	346389	0	+	-
OTUD3	23252	0	+	-
PSMD6	9861	0	+	-
PXMP4	11264	1	+	+
RP1L1	94137	0	+	-
Retnla	57262	0	+	-
SDHD	6392	0	+	+
SPATA5	166378	1	+	-
SPCS1	28972	1	+	-
SPCS2	9789	0	+	+
SSH1	54434	0	+	-
TBC1D20	128637	0	+	+
UBN2	254048	0	+	-
UHRF2	115426	0	+	-
WDR82	80335	0	+	-
2810429I04Rik	76937	0	+	-
A130096G17Rik	319725	0	-	-
ACPP	55	0	+	-
ADORA1	134	3	+	+
ALDH7A1	501	0	+	-
ANKRD45	339416	0	+	-
ANKRD49	54851	0	+	-
ATP6V1D	51382	0	+	-
BSPRY	54836	0	+	-
DDB1	1642	0	+	-
ECHDC2	55268	0	+	-
EDARADD	128178	0	+	-
FHL1	2273	0	+	-
GORAB	92344	0	+	-
HMGXB3	22993	0	+	-
HSD17B7	51478	0	+	-
LOC100361556	67038	0	+	-
MANF	7873	0	+	-
MED25	81857	0	+	-
Mrgprb5	404239	0	-	-
Olr757	258379	0	-	-
PANK1	53354	0	+	-
PARP1	142	10	+	-
SLC10A4	201780	0	+	-
SLC10A6	345274	0	+	-
SLC6A8	6535	0	+	-
SOD2	6648	18	+	+
SYMPK	8189	1	+	-
TSEN34	79042	0	+	-
UBL4A	8266	0	+	-
ABCA2	20	0	+	-
ASNSD1	54529	0	+	-
C6orf228	221710	0	+	+
EIF4H	7458	1	+	-
ETFB	2109	0	+	-
FAM110C	642273	1	+	-
FIZ1	84922	0	+	-
FXR2	9513	0	+	-
GRTP1	79774	0	+	-
Gm6996	629689	0	-	-
HDAC9	9734	2	+	-
HEATR3	55027	0	+	-
HELB	92797	0	+	-
HPS5	11234	0	+	-
MAP3K11	4296	3	+	-
NFASC	23114	0	+	+
NHLH1	4807	1	+	-
PANK2	80025	0	+	+
PGS1	9489	0	+	-
RCAN1	1827	0	+	-
RPL10A	4736	0	+	-
SULT1D1P	133150	0	+	-
TGIF1	7050	0	+	-
TMEM126A	84233	0	+	+
TPP2	7174	0	+	-
USP1	7398	0	+	-
YEATS2	55689	0	+	-
YIPF2	78992	0	+	-
ZNF579	163033	0	+	-
9530010C24Rik	109279	0	+	-
C12orf44	60673	0	+	-
C9orf125	84302	0	+	-
CCDC137	339230	0	+	-
CCKAR	886	5	+	-
CRTC2	200186	5	+	-
DAD1	1603	1	+	-
ELF1	1997	0	+	-
FAAH	2166	2	+	-
GBP4	115361	0	+	-
GLUL	2752	1	+	+
GSTP1	2950	2	+	-
HTATSF1	27336	0	+	-
ICT1	3396	0	+	-
IFI30	10437	0	+	-
IFT20	90410	0	+	-
IKZF1	10320	2	+	+
MAL2	114569	0	+	-
MT2A	4502	1	+	-
OSBPL1A	114876	0	+	+
PDE4B	5142	0	+	-
PDGFB	5155	2	+	-
SEC31B	25956	0	+	-
SERPINB1	1992	1	+	+
SLC47A1	55244	1	+	-
SULT1B1	27284	0	+	-
UTP3	57050	0	+	-
VANGL1	81839	0	+	+
ZGPAT	84619	1	+	-
Zfp747	269997	0	-	+
4931429P17Rik	70971	0	+	+
AASDHPPT	60496	0	+	-
