# Supplementary material for: Detecting early-warning signals of type 1 diabetes and its leading biomolecular networks by dynamical network biomarkers
Source: BMC Med Genomics. 2013 May 7;6(Suppl 2):S8. doi: 10.1186/1755-8794-6-S2-S8 (PMC3654886; doi:10.1186/1755-8794-6-S2-S8)
Supplement: Additional file 3 — the genes are regulated by the second DNB in next time point of the DNB appearance. "Gene_Name" represents the gene symbol. "Gene_ID" means Entrez Gene ID. "T1D_Publication" indicates the number of T1D-specific publications associated with the gene. "In_Beta_Cell_or_Islets" indicates that the gene is expressed in beta cells/islets. "In_Mouse_Genetic_Region" indicates that the gene was found in a mouse linkage region. [file 1755-8794-6-S2-S8-S3.txt]

Gene_Name	Gene_ID	T1D_Publication	In_Beta_Cell_or_Islets	In_Mouse_Genetic_Region
0610009B22Rik	66050	0	+	+
APIP	51074	0	+	-
ATP2A3	489	6	+	-
BB042571	105057	0	-	-
C10orf125	282969	0	+	+
C14orf2	9556	0	+	-
CNPY2	10330	0	+	+
COX7C	1350	0	+	+
FAM65B	9750	0	+	-
GALNTL1	57452	0	+	-
HMG20A	10363	0	+	+
HS3ST1	9957	0	+	-
IFT140	9742	0	+	+
ITGAL	3683	5	+	+
KDM3B	51780	0	+	-
Klra3	16634	0	+	-
MAGT1	84061	0	+	-
Obp1b	628991	0	-	-
Olr703	258786	0	-	-
PNN	5411	0	+	-
PODN	127435	0	+	-
RNF13	11342	0	+	-
SLC36A1	206358	1	+	+
SMAD4	4089	7	+	+
TAS2R4	50832	0	+	-
TIGD2	166815	0	+	-
TMEM140	55281	0	+	-
TMEM147	10430	0	+	-
TXNIP	10628	13	+	-
UGCG	7357	0	+	-
BCAP31	10134	0	+	-
C12orf73	728568	0	+	-
CALM3	808	0	+	-
CISD1	55847	1	+	-
CTPS2	56474	0	+	-
CXorf56	63932	0	+	-
DNAJA2	10294	0	+	-
DNAJB11	51726	0	+	-
EIF2AK3	9451	20	+	-
FAM32A	26017	0	+	-
HIST1H4D	8360	0	+	-
HIST2H2AA3	8337	0	+	-
HNRNPA1	3178	1	+	-
HOXA10	3206	0	+	+
LGALS1	3956	3	+	-
LRRC20	55222	0	+	-
MRPL20	55052	0	+	-
MRPL21	219927	0	+	-
MRPS18C	51023	1	+	-
MYO1C	4641	0	+	-
NMB	4828	0	+	+
OR8B1P	8582	0	-	+
PIGF	5281	0	+	-
PIGQ	9091	0	+	+
RPL36AL	6166	0	+	-
RRP7A	27341	0	+	-
RT1-CE7	14964	3	+	+
SRRM1	10250	1	+	-
TDH	157739	0	+	-
TTC3	7267	1	+	-
AKR1B10	57016	4	+	-
BC048507	408058	0	+	+
C19orf60	55049	0	+	-
C2orf65	130951	1	+	-
CAP1	10487	0	+	-
CHD8	57680	0	+	-
CRY2	1408	3	+	-
EBP	10682	0	+	-
EIF1AX	1964	0	+	-
FAHD1	81889	0	+	+
FAM195A	84331	0	+	+
FHOD1	29109	0	+	-
HDHD3	81932	0	+	-
LOC688390	74530	0	+	-
LRPAP1	4043	1	+	-
NAPRT1	93100	0	+	-
NFKBIL1	4795	4	+	+
NHP2	55651	1	+	+
OGFRL1	79627	0	+	+
PFKFB4	5210	0	+	-
PPP1R35	221908	0	+	-
PSMB3	5691	0	+	-
PSMB5	5693	0	+	-
PSMB6	5694	0	+	+
RASSF2	9770	0	+	+
SLC39A11	201266	0	+	-
SPC25	57405	0	+	-
ZFAND1	79752	0	+	-
ZFP36L1	677	0	+	+
ZNF12	7559	0	+	-
A230072C01Rik	320742	0	-	-
ADD1	118	1	+	-
AKAP8	10270	1	+	-
C7orf60	154743	0	+	-
CDCA7	83879	0	+	-
CDK12	51755	0	+	+
CTNNBIP1	56998	1	+	+
DERL3	91319	0	+	-
DNAJC1	64215	0	+	-
EIF2A	83939	3	+	-
FXN	2395	2	+	-
H3F3A	3020	0	+	-
LRRC40	55631	0	+	-
MACROD1	28992	0	+	-
NCF4	4689	0	+	-
NCL	4691	1	+	-
PPP3CA	5530	5	+	-
PSTK	118672	0	+	+
RAP1B	5908	0	+	-
SLC17A3	10786	0	+	-
SLC37A1	54020	0	+	-
SPTBN4	57731	1	+	-
Sec61g	20335	0	-	-
TAMM41	132001	0	+	-
TAP2	6891	9	+	+
UBFD1	56061	0	+	+
UCK2	7371	0	+	-
YIF1A	10897	0	+	-
YIF1B	90522	0	+	-
ZNF286A	57335	0	+	-
2210418O10Rik	100380879	0	-	-
AP2S1	1175	0	+	-
ATP5J	522	0	+	-
C17orf49	124944	0	+	+
C20orf196	149840	0	+	+
CCDC72	51372	0	+	-
CSRP2BP	57325	0	+	+
FUBP3	8939	0	+	-
Gm4995	245651	0	-	-
IMMP1L	196294	0	+	-
MRPL33	9553	0	+	-
MRPL34	64981	0	+	-
MRPL48	51642	0	+	+
NDUFS6	4726	0	+	+
NSMCE1	197370	1	+	+
OR10Z1	128368	0	-	-
Olr857	258708	1	+	-
POMP	51371	0	+	-
PYCRL	65263	0	+	-
RPA3	6119	0	+	-
SLC22A12	116085	0	+	-
SMPD4	55627	0	+	-
SPEG	10290	0	+	+
STOML2	30968	0	+	-
TBK1	29110	1	+	-
TCF23	150921	0	+	-
TIMM8B	26521	0	+	+
URI1	8725	0	+	-
WDR3	10885	1	+	-
4930593A02Rik	71301	0	+	-
BIRC2	329	0	+	-
BROX	148362	0	+	-
CERS5	91012	0	+	-
CPNE2	221184	0	+	-
DDX42	11325	1	+	-
DDX47	51202	0	+	-
Gm364	245423	0	+	-
Gm8109	666444	0	-	-
H2AFV	94239	1	+	-
HIST1H2AB	8335	0	+	-
HIST2H2BB	338391	0	-	-
ICOS	29851	11	+	+
IFT27	11020	0	+	-
ISCA2	122961	0	+	-
LEMD2	221496	0	+	+
MAVS	57506	0	+	+
MGMT	4255	3	+	+
NDUFA4	4697	1	+	-
NDUFS7	374291	0	+	-
PITPNM1	9600	0	+	-
PTEN	5728	15	+	-
Prl7d1	18814	0	+	+
RNF5	6048	1	+	+
RNF7	9616	0	+	+
SRGN	5552	0	+	-
SUGP2	10147	0	+	-
UBE2D2	7322	0	+	-
ZDHHC13	54503	0	+	-
ZDHHC17	23390	1	+	-
2810047C21Rik1	72716	0	+	-
9230104K21Rik	77688	0	-	-
APOO	79135	0	+	-
DHPS	1725	2	+	-
DNAJC15	29103	0	+	-
FBXO33	254170	0	+	-
FBXO38	81545	1	+	-
MBOAT2	129642	0	+	-
MRPL40	64976	0	+	-
MRPL42	28977	0	+	-
MRPL43	84545	0	+	-
MRPL49	740	0	+	-
N6AMT2	221143	0	+	-
NEK4	6787	0	+	-
NEK9	91754	0	+	-
OTOP1	133060	0	+	-
PLEKHO1	51177	0	+	-
PPIB	5479	3	+	+
Prl2c3	18812	0	-	-
Reg3d	30053	4	+	-
SAP130	79595	0	+	-
SEC24A	10802	0	+	+
SEC24B	10427	0	+	-
SLC35B2	347734	0	+	-
TMED5	50999	0	+	-
TUSC2	11334	0	+	-
TXNL4A	10907	0	+	+
UPK3A	7380	0	+	-
VPS28	51160	0	+	-
Vmn1r22	171196	0	-	-
4921534H16Rik	66737	0	+	-
ACOT7	11332	0	+	-
AHRR	57491	0	+	+
Acot1	26897	0	+	-
C12orf57	113246	0	+	+
C230035I16Rik	320842	0	+	-
CD274	29126	20	+	-
COX7A2	1347	0	+	+
ELOF1	84337	0	+	-
GCDH	2639	0	+	-
IL21	59067	22	+	+
IL25	64806	0	+	-
LDHA	3939	3	+	-
LMNB1	4001	1	+	-
MED21	9412	0	+	+
MFN1	55669	1	+	-
MNF1	84300	0	+	+
MRPS21	54460	0	+	-
MRPS24	64951	0	+	-
MTMR12	54545	0	+	-
Olr104	259086	0	-	+
Olr1309	258276	0	-	+
PITPNC1	26207	0	+	-
RALGDS	5900	0	+	-
RPS27L	51065	0	+	+
SARNP	84324	0	+	-
SERPINI2	5276	1	+	-
SOS2	6655	0	+	-
TESC	54997	0	+	-
TSEN54	283989	0	+	-
6330436F06Rik	76733	0	+	-
ATP5B	506	3	+	-
ATP5E	514	0	+	-
ATP5H	10476	0	+	-
ATP5I	521	0	+	-
AURKAIP1	54998	0	+	-
BCL3	602	1	+	-
BPNT1	10380	0	+	-
COX7B	1349	0	+	-
DAGLA	747	1	+	-
DCTPP1	79077	0	+	+
EML3	256364	0	+	-
IVD	3712	0	+	+
JMJD8	339123	0	+	+
LCMT1	51451	0	+	+
MEMO1	7795	0	-	-
PEX6	5190	0	+	-
REG1A	5967	41	+	-
REV1	51455	0	+	+
RPS16	6217	0	+	-
SEMA7A	8482	0	+	+
SPATA13	221178	0	+	-
STC2	8614	1	+	-
THUMPD1	55623	0	+	+
THUMPD2	80745	0	+	-
TMEM97	27346	1	+	-
TMEM98	26022	0	+	-
TRIM42	287015	0	+	+
TXN2	25828	0	+	-
ZNF326	284695	1	+	-
1190002F15Rik	381822	0	+	-
BANK1	55024	2	+	-
C5orf47	133491	0	+	-
CCDC106	29903	0	+	-
CCDC12	151903	0	+	-
CERS4	79603	1	+	-
CMTM8	152189	0	+	-
COX5B	1329	0	+	+
CPD	1362	1	+	-
CPSF6	11052	0	+	-
CYC1	1537	0	+	-
DUSP6	1848	1	+	-
DYNLL1	8655	1	+	-
GABRE	2564	0	+	-
GDI2	2665	1	+	-
HAUS1	115106	0	+	+
MCOLN1	57192	0	+	-
NDUFA10	4705	0	+	+
NDUFA11	126328	0	+	-
NDUFA13	51079	0	+	-
Olr1688	258094	0	-	+
PTPRA	5786	1	+	+
SERF2	10169	0	+	+
SLC25A15	10166	0	+	-
SREK1	140890	0	+	+
TM9SF3	56889	0	+	-
TRIAP1	51499	0	+	-
TRIOBP	11078	1	+	-
ZNF841	284371	0	+	-
ANKRD34A	284615	0	+	-
ATP8B5P	158381	0	+	-
C5orf34	375444	0	+	+
C9orf80	58493	0	+	-
CACNA1S	779	1	+	+
COX6B1	1340	0	+	-
CPB1	1360	0	+	-
CTNS	1497	0	+	-
CYB5A	1528	0	+	+
DCTN3	11258	0	+	-
FAM78B	149297	0	+	-
GNG2	54331	0	+	-
IRF2	3660	1	+	-
IRF4	3662	1	+	+
LY75	4065	0	+	-
MRPL22	29093	0	+	-
MRPL23	6150	0	+	+
MTTP	4547	1	+	-
NUDT11	55190	0	+	-
OR51S1	119692	0	-	+
PARK7	11315	1	+	+
RAPGEF4	11069	9	+	-
RDM1	201299	0	+	-
SERPIND1	3053	0	+	-
SLK	9748	0	+	-
SNRPD2	6633	0	+	-
SRSF2	6427	0	+	-
SYNCRIP	10492	0	+	+
TYR	7299	1	+	+
TYW5	129450	0	+	-
4833408D11Rik	73789	0	+	-
4930440C22Rik	74689	0	+	-
5830453K13Rik	76076	0	+	-
AIF1	199	4	+	+
APEH	327	0	+	-
ARHGAP25	9938	0	+	+
B4GALT1	2683	0	+	-
C130070B15Rik	320891	0	+	-
CCR6	1235	0	+	+
CLEC3B	7123	1	+	-
CNO	55330	0	+	-
CRK	1398	0	+	-
ERBB2IP	55914	0	+	+
FAM102B	284611	0	+	-
GCFC1	94104	0	+	-
H6PD	9563	1	+	+
HMOX2	3163	1	+	-
KIN	22944	0	+	-
LMF1	64788	0	+	+
MAGEB16	139604	0	+	-
NDUFA12	55967	0	+	-
OR7C1	26664	0	+	-
ROMO1	140823	0	+	+
SLC25A38	54977	0	+	-
TSPAN31	6302	0	+	+
TUBA1B	10376	0	+	-
USP10	9100	0	+	-
WDR11	55717	0	+	+
WDR18	57418	0	+	-
ZKSCAN3	80317	0	+	-
4930414N06Rik	73894	0	+	-
AMFR	267	0	+	-
ANAPC4	29945	1	+	-
ARF3	377	1	+	-
BICD2	23299	0	+	+
C2orf50	130813	0	+	-
COX6B2	125965	0	+	-
DAP	1611	1	+	-
ESM1	11082	0	+	+
LRRCC1	85444	0	+	-
MARCH8	220972	0	+	-
MGST3	4259	2	+	-
MYLK4	340156	0	+	+
NIPA1	123606	0	+	-
NPHP3	27031	0	+	-
Olr141	259088	0	-	+
Olr1657	258534	0	-	-
Olr1694	259064	0	-	+
PBLD	64081	0	+	-
PCBD1	5092	3	+	-
PDCD4	27250	3	+	-
PDCD7	10081	0	+	+
PPP4C	5531	0	+	+
PSMD11	5717	0	+	-
Pet2	18630	0	+	-
SNAPC5	10302	0	+	+
TMEM59	9528	0	+	-
USP19	10869	1	+	-
ZSWIM2	151112	0	+	-
AASS	10157	0	+	-
ARGLU1	55082	0	+	-
ARID2	196528	0	+	-
ARL10	285598	0	+	+
ARRDC4	91947	0	+	-
C19orf10	56005	0	+	-
CD48	962	1	+	-
CHCHD6	84303	0	+	+
DMBT1	1755	2	+	+
E130118H10Rik	78553	0	-	-
ELK3	2004	0	+	-
FAM108A1	81926	0	+	-
FOXB1	27023	1	+	+
FYCO1	79443	0	+	+
GKAP1	80318	0	+	+
MED11	400569	0	+	+
NEU1	4758	0	+	+
Nlrp4a	243880	0	+	-
PPA1	5464	2	+	-
PPP1CA	5499	1	+	-
PTBP3	9991	0	+	-
QKI	9444	0	+	+
RAB26	25837	0	+	+
RAB27B	5874	1	+	+
RABL5	64792	0	+	-
RIT1	6016	0	+	-
RUFY1	80230	0	+	+
SIPA1	6494	0	+	-
Vmn1r10	113858	0	+	-
Vmn1r63	81017	0	+	-
ABHD8	79575	0	+	-
C11orf31	280636	0	+	-
CBLN4	140689	0	+	-
DENND3	22898	0	+	-
ECI1	1632	0	+	+
GZMA	3001	2	+	+
Gm6211	621312	0	-	+
Gm6213	621335	0	-	-
HMOX1	3162	14	+	-
MEOX1	4222	1	+	-
MRPL3	11222	0	+	-
MRPS12	6183	0	+	-
MRPS7	51081	0	+	-
NAP1L1	4673	0	+	-
NUCB1	4924	0	+	-
OR56B4	196335	0	-	+
PNKD	25953	0	+	+
PPDPF	79144	0	+	-
PTP4A2	8073	0	+	+
RDH14	57665	0	+	-
RGS1	5996	3	+	+
SLC22A23	63027	0	+	+
SLC39A6	25800	0	+	-
SUZ12	23512	0	+	-
TDRD1	56165	0	+	-
TNNI2	7136	0	+	+
TRIM23	373	0	+	+
Vmn1r190-ps	252908	0	-	-
ZFAT	57623	1	+	-
AKR7A2	8574	0	+	-
ANAPC13	25847	0	+	-
AP3M2	10947	0	+	-
Apol10a	245282	0	-	-
BCL2L15	440603	0	+	+
CAB39	51719	0	+	+
CACNB1	782	1	+	-
DBX1	120237	0	+	-
DHCR24	1718	0	+	-
GAMT	2593	1	+	-
KIAA0090	23065	0	+	-
MAPK10	5602	2	+	-
NDUFB5	4711	1	+	-
POLR2C	5432	0	+	-
POLR2F	5435	0	+	-
POLR2G	5436	0	+	-
POLR2J	5439	0	+	-
POLR2L	5441	0	+	+
RPL35	11224	0	+	-
RSRC2	65117	0	+	-
SNRNP27	11017	0	+	+
SRSF10	10772	1	+	-
SSU72	29101	0	+	-
STK4	6789	0	+	-
SUMO1	7341	3	+	-
TLK1	9874	0	+	-
UQCRC1	7384	0	+	-
WDR55	54853	0	+	-
ZNF32	7580	0	+	+
ZNF483	158399	0	+	-
AK2	204	0	+	+
ARPC4	10093	0	+	-
BC010981	407830	0	-	-
BHLHE40	8553	1	+	-
C17orf97	400566	0	+	-
CDIPT	10423	0	+	+
CRYBG3	131544	0	+	-
CYP1B1	1545	0	+	-
DDX39A	10212	0	+	-
DNASE2	1777	0	+	-
DNTTIP2	30836	0	+	-
EEF1E1	9521	0	+	+
EIF1AX	1964	0	+	-
ERF	2077	0	+	-
FCHSD1	89848	0	+	-
FRYL	285527	0	+	-
Gm6462	623924	0	-	+
HIATL1	84641	0	+	+
HIGD2A	192286	0	+	+
HNRNPA3	220988	0	+	-
HNRNPAB	3182	0	+	+
IFNGR1	3459	8	+	-
IPMK	253430	0	+	-
KPNA1	3836	0	+	-
MDM2	4193	0	+	-
NKG7	4818	0	+	-
Olfr1188	258921	0	-	-
SLC45A3	85414	0	+	+
TBCB	1155	0	+	-
UBA52	7311	0	+	-
0610039K10Rik	68386	0	+	-
4930533N22Rik	75205	0	+	-
ARHGAP15	55843	0	+	-
CCDC91	55297	1	+	+
CLPTM1L	81037	0	+	+
CTSL1	1514	0	+	-
EMD	2010	0	+	-
GPATCH4	54865	0	+	-
H2-K1	14972	9	+	+
INCA1	388324	0	+	+
KIAA0907	22889	0	+	-
Klk1b5	16622	0	+	-
LOC628062	628062	0	-	-
LOC691972	100043173	0	-	-
MKRN3	7681	1	+	-
NAA10	8260	0	+	-
NARFL	64428	0	+	+
NDUFA5	4698	0	+	-
PHF20	51230	0	+	+
POLR2D	5433	0	+	-
PPIL3	53938	0	+	-
PWP2	5822	0	+	-
RER1	11079	0	+	-
RPL11	6135	0	+	-
RPL14	9045	1	+	-
SEC11C	90701	1	+	+
SUDS3	64426	0	+	-
TFAP4	7023	0	+	-
TP53INP1	94241	1	+	-
USP29	57663	0	+	-
ANKRD16	54522	0	+	-
ARID4A	5926	0	+	-
Acot9	64833	0	+	-
C1orf233	643988	0	+	-
CLDN10	9071	0	+	-
DCAF13	25879	0	+	-
DOHH	83475	0	+	-
DTX1	1840	0	+	-
EHMT2	10919	0	+	+
EIF5	1983	0	+	-
HIST1H2BA	255626	0	+	-
HIST1H2BE	8344	0	+	-
HIST1H2BK	85236	0	+	-
HIST1H2BM	8342	0	+	-
IP6K2	51447	0	+	-
MIF4GD	57409	0	+	-
NDUFA1	4694	0	+	-
NDUFA2	4695	0	+	-
NDUFA9	4704	0	+	+
Olr144	258326	0	-	+
PI4K2A	55361	1	+	-
PNLIP	5406	0	+	-
SEC23IP	11196	0	+	+
SEP15	9403	0	+	-
SH2D4A	63898	0	+	-
SLC26A11	284129	0	+	-
SMCHD1	23347	0	+	-
SYCE2	256126	0	+	-
TLR6	10333	0	+	-
TNFAIP6	7130	1	+	-
2300010F08Rik	71875	0	+	-
4833444G19Rik	320047	0	+	-
BST2	684	1	+	-
C12orf56	115749	0	+	-
C9orf103	414328	0	+	+
CAD	790	0	+	-
CBY1	25776	0	+	-
CCDC167	154467	1	+	-
CEPT1	10390	0	+	+
CHURC1	91612	0	+	-
CTCF	10664	1	+	-
FUT7	2529	1	+	-
GABPA	2551	0	+	-
GRWD1	83743	0	+	-
GZMM	3004	0	+	-
IL27RA	9466	1	+	-
LEF1	51176	2	+	-
LST1	7940	1	+	+
NAA30	122830	0	+	-
NDUFC2	4718	0	+	+
NUDC	10726	2	+	-
NXT1	29107	1	+	+
OVCA2	124641	0	+	-
RAD21	5885	0	+	-
SGK1	6446	2	+	-
SLC39A2	29986	0	+	-
SRP68	6730	0	+	-
SUPT5H	6829	0	+	-
TBC1D24	57465	0	+	+
TYK2	7297	1	+	+
6430562O15Rik	320893	0	+	+
AQP11	282679	0	+	+
AQP12A	375318	0	+	+
BLVRB	645	0	+	-
CD3EAP	10849	0	+	-
CFDP1	10428	0	+	+
CORO1B	57175	0	+	-
CRYL1	51084	0	+	-
DCPS	28960	0	+	+
DPCD	25911	0	+	-
EPOR	2057	1	+	-
FAM184A	79632	0	+	-
FBXO2	26232	0	+	+
GALNTL2	117248	0	+	-
GCFC2	6936	0	+	-
GUK1	2987	0	+	-
GXYLT1	283464	0	+	-
HTR1A	3350	0	+	+
MOXD2P	100289017	1	+	-
PPFIBP1	8496	0	+	+
PPFIBP2	8495	0	+	+
PPIE	10450	0	+	-
PPIH	10465	0	+	-
RANBP2	5903	0	+	-
RANBP9	10048	0	+	+
SF3A2	8175	0	+	-
TOMM7	54543	0	+	-
Tyms-ps	22172	0	+	-
ZNF131	7690	0	+	-
ZNF655	79027	0	+	-
1700031F05Rik	73300	0	+	-
4930465K10Rik	67640	0	+	+
ARL1	400	0	+	-
C22orf32	91689	0	+	-
COG3	83548	0	+	-
Erdr1	170942	0	+	-
FLI1	2313	0	+	+
FLII	2314	0	+	-
GTF3C6	112495	0	+	-
HEBP1	50865	0	+	-
KLHDC9	126823	0	+	-
MRPS28	28957	0	+	-
NCAPH2	29781	0	+	-
NDUFAB1	4706	1	+	+
NUP88	4927	0	+	+
OFD1	8481	0	+	-
OR10A5	144124	0	+	+
Olr224	259037	0	-	+
PCBP2	5094	0	+	-
PHLDA2	7262	0	+	+
PRR18	285800	0	+	+
RAD1	5810	0	+	-
RALGAPA1	253959	0	+	-
REXO2	25996	0	+	+
SMNDC1	10285	1	+	-
SNAP23	8773	1	+	+
TIMM10	26519	0	+	-
TIMM13	26517	0	+	-
VAMP5	10791	0	+	-
ZC3H12D	340152	0	+	-
ACIN1	22985	0	+	-
ALAD	210	0	+	-
ATP5D	513	0	+	-
BPHL	670	0	+	+
C6orf57	135154	0	+	+
CCDC56	28958	0	+	-
CCDC78	124093	0	+	+
CNOT2	4848	0	+	-
CNOT6	57472	0	+	+
COMTD1	118881	0	+	-
DOCK2	1794	0	+	-
FAM96A	84191	0	+	+
Gm13253	664903	0	-	+
HBA1	3039	8	+	-
HNRNPD	3184	0	+	-
HSPH1	10808	1	+	-
NEU2	4759	0	+	+
PARPBP	55010	0	+	-
PSME3	10197	1	+	-
RAN	5901	1	+	-
RPL27A	6157	0	+	+
SEC61B	10952	2	+	-
SEPW1	6415	0	+	-
SLC12A5	57468	1	+	-
SSTR1	6751	6	+	-
TMED9	54732	0	+	+
UHRF1BP1L	23074	0	+	-
UQCR10	29796	0	+	+
UQCR11	10975	0	+	-
ZFPM1	161882	0	+	-
ARMC6	93436	0	+	-
ASB11	140456	0	+	-
CENPV	201161	1	+	-
CLIC1	1192	2	+	+
DHRS7C	201140	0	+	-
DNLZ	728489	0	+	-
FANK1	92565	0	+	+
GADD45B	4616	1	+	-
GMPS	8833	0	+	-
GOLPH3	64083	0	+	-
GRHPR	9380	0	+	-
Gm13777	279067	0	-	-
Gm6987	629591	0	-	-
HRAS	3265	3	+	+
LRP5	4041	7	+	-
NOP16	51491	0	+	+
PARP4	143	0	+	-
PDHX	8050	2	+	-
PECR	55825	1	+	-
PROSER1	80209	0	+	-
PTCRA	171558	1	+	-
Pabpc2	18459	0	+	-
RBKS	64080	1	+	-
SAMD8	142891	0	+	-
TEAD2	8463	0	+	-
TIAL1	7073	0	+	+
TLX3	30012	0	+	-
TOPBP1	11073	0	+	-
TRPM7	54822	0	+	+
VPS26A	9559	0	+	-
C16orf13	84326	1	+	+
C3orf64	285203	0	+	-
C7orf55	154791	0	+	-
C9orf41	138199	0	+	-
CENPQ	55166	0	+	+
CRISPLD1	83690	0	+	-
CYB5B	80777	0	+	-
DICER1	23405	4	+	-
GGNBP1	449520	0	+	+
Gm9615	674214	0	-	-
HBQ1	3049	0	+	-
HSPA9	3313	4	+	-
Hamp2	66438	0	+	-
Hbq1b	544763	0	-	-
MRPL36	64979	0	+	+
NIPSNAP1	8508	0	+	+
NUB1	51667	0	+	-
NUP133	55746	0	+	-
Olr1230	258871	0	-	+
POLD4	57804	0	+	-
PSMG3	84262	0	+	-
PTTG1	9232	9	+	-
RANGRF	29098	0	+	-
SMPD5	392275	0	-	-
TIGD4	201798	0	+	+
TMLHE	55217	0	+	-
TRAPPC1	58485	0	+	-
TRAPPC5	126003	0	+	-
ZNF827	152485	0	+	-
4632427E13Rik	666737	0	-	+
AGPAT5	55326	0	+	-
ARRB2	409	0	+	+
CARHSP1	23589	0	+	-
CIB1	10519	0	+	+
DBIL5P	100131454	0	+	-
DLD	1738	0	+	-
EDC3	80153	0	+	+
EGR1	1958	6	+	-
FAM92A1	137392	0	+	-
FRMD4B	23150	0	+	-
GINS1	9837	0	+	+
GINS4	84296	0	+	-
GLRX5	51218	0	+	-
KTN1	3895	1	+	-
MEF2A	4205	0	+	-
MRPL35	51318	0	+	-
MRPL39	54148	0	+	-
MTMR10	54893	0	+	-
NPY1R	4886	1	+	-
PSMA1	5682	1	+	+
PSMA5	5686	1	+	+
RGD1561277	69944	0	+	-
S100A13	6284	0	+	-
SFT2D3	84826	0	+	-
THOC6	79228	0	+	+
THOC7	80145	0	+	-
THYN1	29087	0	+	-
TK1	7083	1	+	-
UQCRH	7388	0	+	-
ATP6AP2	10159	0	+	-
BLNK	29760	0	+	-
C17orf61	254863	0	+	-
C19orf63	284361	2	+	-
C1orf135	79000	0	+	-
DAND5	199699	0	+	-
DCUN1D3	123879	0	+	+
DIS3	22894	0	+	-
FGL1	2267	1	+	-
LRRC58	116064	0	+	-
MRPL10	124995	0	+	-
MRPL12	6182	0	+	-
MRPL14	64928	0	+	-
NAGK	55577	0	+	+
NDUFAF3	25915	0	+	-
OOSP1	255649	0	-	-
P4HB	5034	2	+	-
PHF6	84295	0	+	-
RAP2B	5912	1	+	-
RAP2C	57826	0	+	-
RGD1305298	66323	0	+	-
RNF44	22838	0	+	+
RPS19BP1	91582	0	+	-
SDHC	6391	1	+	-
SOCS6	9306	1	+	+
TMEM30A	55754	1	+	+
UBR2	23304	0	+	-
UBR4	23352	0	+	-
USMG5	84833	0	+	-
WBP1	23559	0	+	-
AHSA1	10598	0	+	-
ALS2CL	259173	0	+	-
AW112010	107350	0	+	-
CCL18	6362	0	+	-
CDKN2C	1031	5	+	-
DDX11	1663	0	+	-
EDEM2	55741	0	+	+
EIF3E	3646	0	+	-
EIF3G	8666	0	+	-
FAM76B	143684	0	+	-
GLMN	11146	0	+	-
Gm3560	100041876	0	-	-
LARP1B	55132	0	+	-
MARCH7	64844	0	+	-
MED31	51003	0	+	-
MKKS	8195	0	+	+
NENF	29937	0	+	-
NME1	4830	3	+	-
NME3	4832	0	+	+
OR10V1	390201	0	-	-
OSBPL2	9885	0	+	-
PSMC5	5705	0	+	-
PSMC6	5706	0	+	-
RSG1	79363	0	+	-
SDSL	113675	0	+	-
SETX	23064	0	+	-
SPNS3	201305	0	+	-
TAS1R3	83756	1	+	-
TOMM5	401505	0	-	-
TOMM6	100188893	0	+	-
2810416G20Rik	100040353	0	-	-
ALKBH7	84266	0	+	-
AMDHD1	144193	0	+	-
C19orf24	55009	0	+	-
CD320	51293	0	+	-
COPE	11316	0	+	-
CST9	128822	0	+	-
DNAJB1	3337	2	+	-
E4F1	1877	0	+	+
GRSF1	2926	0	+	-
HIST2H2AC	8338	0	-	-
LSM3	27258	0	+	+
LUC7L2	51631	0	+	-
Mrgprb3	404238	0	-	-
NME2	4831	3	+	-
NT5C	30833	0	+	-
PPP1R3D	5509	0	+	-
PSPH	5723	0	+	-
RALY	22913	0	+	+
RHOA	387	3	+	-
TMEM165	55858	0	+	-
TMEM191C	645426	0	-	-
TNIP2	79155	0	+	-
VCAM1	7412	6	+	-
VDAC3	7419	0	+	-
VPS54	51542	0	+	-
VTI1B	10490	1	+	-
ZCRB1	85437	0	+	-
ZNF663	100130934	0	-	-
2610206C17Rik	72495	0	+	+
4921523P09Rik	70926	0	+	-
A030005K14Rik	77921	0	+	-
ADAM28	10863	0	+	-
BEST2	54831	0	+	-
C1orf131	128061	0	+	-
C6orf108	10591	0	+	-
CBR1	873	2	+	-
DDX3X	1654	1	+	-
DTYMK	1841	0	+	+
DUSP14	11072	1	+	-
EPC2	26122	0	+	-
GPR87	53836	0	+	-
GSTM2	2946	0	+	+
GSTM5	2949	1	+	+
HIST3H2BB	128312	0	-	-
HNRNPU-AS1	284702	0	+	-
HSBP1	3281	0	+	-
KCTD2	23510	0	+	-
MATR3	9782	0	+	-
METTL3	56339	0	+	-
NTNG1	22854	0	+	+
NUDT5	11164	0	+	-
SEC14L4	284904	0	+	-
SLC25A40	55972	0	+	-
STAT5A	6776	10	+	-
TMEM110	375346	0	+	-
ZBTB4	57659	0	+	-
ZNF275	10838	0	+	-
AHSP	51327	1	+	-
ATP5O	539	0	+	-
BANF2	140836	0	+	+
BUB1	699	0	+	+
CCDC164	92749	0	+	-
CNGA1	1259	1	+	-
COX18	285521	0	+	-
COX7B2	170712	0	+	-
DDX50	79009	0	+	-
GPRC5D	55507	0	+	-
GSX2	170825	1	+	-
MAP3K5	4217	2	+	-
MCM6	4175	0	+	+
MRPL51	51258	0	+	+
MRPL53	116540	1	+	-
NEDD8	4738	0	+	-
NHEJ1	79840	0	+	+
Olr171	258810	0	-	+
PF4	5196	1	+	-
POP5	51367	0	+	-
PTK2B	2185	1	+	-
RAB5A	5868	0	+	-
RASGRP4	115727	0	+	-
SCARB2	950	2	+	-
SEC23B	10483	1	+	+
SMC6	79677	0	+	-
TXNRD2	10587	0	+	-
UBE2E2	7325	0	+	-
ZDHHC20	253832	0	+	-
ZFYVE28	57732	0	+	-
9530022L04Rik	77340	0	-	-
ANXA5	308	3	+	-
BCS1L	617	0	+	+
C21orf33	8209	0	+	-
CDKL1	8814	0	+	-
CDYL	9425	0	+	+
CHCHD1	118487	0	+	-
COQ2	27235	0	+	-
DEFA3	1668	1	+	-
DTNBP1	84062	0	+	+
EIF1B	10289	0	+	-
FAM132A	388581	0	+	-
FBXO21	23014	0	+	-
FIBP	9158	0	+	-
FRAS1	80144	0	+	-
GBF1	8729	0	+	-
GCHFR	2644	0	+	+
GEM	2669	1	+	-
Gstt3	103140	0	+	-
LOC500007	77036	0	+	-
NOD1	10392	0	+	-
PCMTD1	115294	0	+	-
PNPO	55163	0	+	-
RBX1	9978	0	+	-
RNF182	221687	0	+	+
RWDD1	51389	0	+	-
SKI	6497	0	+	-
THAP3	90326	0	+	-
TUBA4A	7277	0	+	+
ZBTB25	7597	0	+	-
ATP6V1G2	534	1	+	+
Ang4	219033	0	+	-
CASP6	839	1	+	-
CLASRP	11129	0	+	-
DCTN1	1639	0	+	-
DDOST	1650	2	+	-
DOLPP1	57171	0	+	-
FAM96B	51647	0	+	-
IRAK1	3654	1	+	-
Klk1b21	16616	0	+	-
LANCL1	10314	0	+	+
LSM10	84967	0	+	+
LSMD1	84316	0	+	-
MRPS33	51650	0	+	-
NBEAL2	23218	0	+	-
NDUFV1	4723	0	+	-
OR10D3	26497	0	+	+
Olr491	259021	0	-	-
PKD1L2	114780	0	+	-
RGD1304624	72658	0	+	-
RPS25	6230	0	+	+
SLC4A7	9497	0	+	-
SPC24	147841	0	+	-
SRP19	6728	0	+	-
STOML1	9399	0	+	+
TAF12	6883	0	+	+
TCF12	6938	0	+	+
TMEM88	92162	0	+	-
VPS33A	65082	0	+	-
ZNF688	146542	0	+	+
1700021O21Rik	75536	0	+	-
4933406C10Rik	74076	0	+	-
CACYBP	27101	1	+	-
CD3G	917	0	+	+
COX14	84987	1	+	-
CPA2	1358	4	+	-
CUL3	8452	0	+	+
CYB561D2	11068	0	+	-
DYNLRB1	83658	0	+	+
FAM125A	93343	0	+	-
FAM173B	134145	0	+	-
GGH	8836	0	+	-
Gm6686	626573	0	-	-
HGF	3082	7	+	-
ITGB2	3689	3	+	-
KRTCAP2	200185	0	+	-
LSM4	25804	0	+	-
LSM7	51690	0	+	-
MFNG	4242	2	+	-
NSFL1C	55968	0	+	+
PCDHB6	56130	0	+	-
Plac9	211623	0	+	-
RAB7B	338382	0	+	+
RFC4	5984	0	+	-
SGPP1	81537	1	+	-
SLC25A22	79751	1	+	+
SS18L2	51188	0	+	-
SSR4	6748	1	+	-
TEX264	51368	0	+	-
TM4SF1	4071	1	+	-
APOA1BP	128240	0	+	-
C1orf123	54987	0	+	-
CD52	1043	0	+	-
CELA3B	23436	5	+	-
CREG2	200407	0	+	+
Clec4a3	73149	0	+	+
DOK2	9046	0	+	-
DPM3	54344	0	+	-
E330032C10Rik	328855	0	-	-
EHD1	10938	0	+	-
GAL	51083	6	+	-
HNRNPL	3191	0	+	-
ICAM5	7087	0	+	+
KIAA0040	9674	0	+	-
KIAA1731	85459	0	+	-
MCMBP	79892	0	+	+
NIPBL	25836	0	+	-
PDCD2L	84306	0	+	-
PFDN6	10471	1	+	-
PPPDE1	51029	0	+	-
PYCARD	29108	2	+	+
SLAIN1	122060	0	+	-
SNX3	8724	0	+	-
STAG2	10735	0	+	-
TMED2	10959	0	+	-
TMED6	146456	1	+	-
TMEM87A	25963	0	+	+
TUT1	64852	0	+	-
ZNF274	10782	0	+	-
4833413E03Rik	78104	0	+	-
C19orf46	163183	1	+	-
C1orf85	112770	0	+	-
C2orf43	60526	0	+	-
C7orf49	78996	0	+	-
C9orf123	90871	0	+	-
CEL	1056	5	+	-
COX19	90639	0	+	-
FAM158A	51016	0	+	-
GAR1	54433	0	+	-
GART	2618	0	+	-
GFER	2671	0	+	+
GTF3C1	2975	0	+	+
H2-DMb2	15000	0	+	+
HIST1H4A	8359	0	+	-
HIST1H4F	8361	0	+	-
HIST1H4I	8294	0	+	-
HLA-DMB	3109	2	+	+
HRSP12	10247	0	+	-
IRX5	10265	0	+	-
MFSD11	79157	0	+	-
MIEN1	84299	0	+	+
MRPL54	116541	0	+	-
PDIA6	10130	3	+	-
PTRH1	138428	0	+	-
RNASEH2C	84153	0	+	-
SFR1	119392	1	+	-
SLC25A4	291	2	+	-
SORL1	6653	0	+	+
VARS	7407	1	+	+
5033406O09Rik	77675	0	+	-
AGGF1	55109	0	+	+
AMPD2	271	0	+	+
ATXN2L	11273	0	+	+
BTD	686	0	+	-
BTK	695	4	+	-
CTRL	1506	2	+	-
DBI	1622	1	+	+
DPY30	84661	0	+	-
GCA	25801	2	+	+
Hbb-b1	15129	0	-	+
KIAA1598	57698	0	+	-
KTI12	112970	0	+	-
LSM14B	149986	0	+	-
MDN1	23195	0	+	-
NFX1	4799	0	+	-
OR5AR1	219493	0	-	-
Olfr724	258485	0	-	-
Olr415	258942	0	-	-
PCBD2	84105	0	+	+
PES1	23481	0	+	-
PINK1	65018	0	+	-
PRDX2	7001	2	+	-
RDH5	5959	0	+	-
RIOK2	55781	0	+	+
RPP38	10557	0	+	-
SDF2L1	23753	0	+	-
SERINC5	256987	0	+	+
SPRR2B	6701	0	-	-
TMEM40	55287	0	+	-
6030440G07Rik	77878	0	+	-
9430062P05Rik	319243	0	-	-
ACYP1	97	0	+	-
ADAM8	101	0	+	+
C16orf58	64755	1	+	+
C1RL	51279	0	+	+
CD38	952	21	+	-
DDIT4L	115265	0	+	-
DEF8	54849	0	+	-
EYA3	2140	1	+	+
FEN1	2237	0	+	-
KRAS	3845	4	+	+
MAFB	9935	22	+	-
MICAL1	64780	0	+	-
MLST8	64223	0	+	+
MPND	84954	0	+	-
OAZ1	4946	1	+	-
OR2L8	391190	0	-	-
PLIN2	123	2	+	-
POLR3K	51728	0	+	-
PRMT5	10419	0	+	-
Prss3	67373	1	+	-
R3HDM2	22864	0	+	-
RBP1	5947	3	+	+
RPL22	6146	0	+	-
RPSA	3921	0	+	-
SEC16A	9919	0	+	-
SLC6A16	28968	0	+	-
SLC7A7	9056	0	+	-
ZW10	9183	0	+	+
ADO	84890	0	+	-
ANKRD23	200539	0	+	+
ATCAY	85300	0	+	-
ATXN7	6314	1	+	-
C11orf73	51501	0	+	+
C20orf24	55969	0	+	+
CELF1	10658	1	+	-
DSPP	1834	0	+	-
EMG1	10436	0	+	+
ESD	2098	0	+	-
FHDC1	85462	0	+	+
HINT3	135114	0	+	-
HIST1H2AA	221613	0	+	-
HIST1H2AI	8329	0	+	-
HIST1H2AK	8330	0	+	-
HOXB1	3211	1	+	-
JAK2	3717	6	+	-
MEIG1	644890	0	+	-
METTL13	51603	0	+	-
NDUFB10	4716	0	+	+
NDUFB11	54539	0	+	-
Olr675	258894	0	-	-
Olr687	258969	0	-	-
POLR1C	9533	0	+	-
PRM2	5620	0	+	-
SHFM1	7979	1	+	-
SNRPG	6637	0	+	+
TFF2	7032	1	+	-
UROS	7390	0	+	+
WDR46	9277	0	+	-
1700096K18Rik	73571	0	+	-
4833417J20Rik	74604	0	+	-
ADCK1	57143	0	+	-
ADK	132	0	+	-
BRK1	55845	0	+	-
BTBD2	55643	0	+	-
C4orf34	201895	0	+	-
CCBP2	1238	0	+	-
CHAC1	79094	0	+	+
CWC22	57703	0	+	-
CYP17A1	1586	1	+	-
DHRS1	115817	0	+	-
DNAJC12	56521	1	+	-
DYRK1A	1859	0	+	-
FTHL17	53940	0	+	-
GNL2	29889	0	+	-
HSPE1	3336	1	+	-
IER3IP1	51124	1	+	+
KIAA0947	23379	0	+	+
LRAT	9227	0	+	+
MIPEP	4285	0	+	-
Mapk1ip1	69546	0	+	+
Ms4a6c	73656	0	+	-
N4BP2L1	90634	0	+	-
PHF21A	51317	0	+	-
PHGDH	26227	1	+	-
PTGES3	10728	0	+	-
R3HDM4	91300	0	+	-
SF3B1	23451	0	+	-
VKORC1	79001	0	+	+
4930434F21Rik	73963	0	-	-
ACRBP	84519	0	+	+
ADAMDEC1	27299	0	+	-
ATP11B	23200	0	+	-
Akr1c13	27384	1	+	-
CCR7	1236	4	+	-
CEP63	80254	0	+	-
DNER	92737	0	+	+
FARSA	2193	1	+	-
GNG11	2791	0	+	-
Gm10817	321016	0	-	-
Gm4968	243642	0	-	-
HIAT1	64645	0	+	-
HIST1H2AL	8332	0	+	-
KRTAP4-6	81871	0	+	-
MRPS16	51021	0	+	-
NSMAF	8439	1	+	-
PHLPP1	23239	0	+	+
PSMD3	5709	0	+	+
RNASE1	6035	0	+	-
SETD4	54093	0	+	-
SETD5	55209	0	+	-
SETD7	80854	6	+	-
SLCO2B1	11309	0	+	+
SPRR2F	6705	0	+	-
ST8SIA4	7903	0	+	+
SURF4	6836	1	+	-
USP28	57646	0	+	+
ZMYND11	10771	0	+	-
ZNF692	55657	0	+	-
BYSL	705	0	+	-
C15orf29	79768	0	+	-
C1orf31	388753	0	+	-
C4A	720	0	+	+
CNP	1267	0	+	-
COPZ1	22818	0	+	-
DIABLO	56616	1	+	-
FAM83D	81610	0	+	-
GADD45GIP1	90480	0	+	-
HTT	3064	4	+	-
KCTD12	115207	1	+	-
KIAA1328	57536	0	+	-
LEP	3952	105	+	-
LRRC8D	55144	0	+	-
MAP2K2	5605	0	+	-
NAA25	80018	6	+	+
NDUFB9	4715	0	+	-
NPM1	4869	0	+	-
NPM3	10360	0	+	-
Olr303	258513	0	-	+
PSMB9	5698	6	+	+
QDPR	5860	0	+	-
SERP1	27230	1	+	-
SLC26A1	10861	0	+	-
TBC1D10B	26000	0	+	+
TOMM22	56993	0	+	-
TOP2B	7155	0	+	-
TTYH3	80727	0	+	-
UBE3A	7337	0	+	-
XRCC6BP1	91419	0	+	-
ATP5G1	516	0	+	-
BC005685	352945	0	+	-
COMMD5	28991	0	+	-
DHX36	170506	0	+	-
DUSP8	1850	0	+	+
EXOC5	10640	1	+	-
EXOC8	149371	0	+	-
FAM216B	144809	0	+	-
Gm4884	233164	0	-	-
HAGHL	84264	0	+	+
LCE1D	353134	0	+	-
MGC50722	399693	0	+	-
MIB1	57534	0	+	+
MTFP1	51537	1	+	-
NAB1	4664	0	+	-
NDUFB4	4710	0	+	-
NDUFB6	4712	0	+	-
PDZK1	5174	1	+	-
PHEX	5251	0	+	-
RAD17	5884	1	+	+
SPCS1	28972	1	+	-
SPCS2	9789	0	+	+
SPCS3	60559	0	+	-
TECTB	6975	1	+	-
TMEM184A	202915	1	+	-
TNRC6A	27327	1	+	+
TNRC6C	57690	0	+	-
V1rd19	404287	0	-	-
ZMYM1	79830	0	+	+
ZZZ3	26009	0	+	-
2810429I04Rik	76937	0	+	-
5330421C15Rik	78279	0	+	-
5730405A10Rik	70474	0	-	-
5830411J07Rik	74742	0	+	-
ACY1	95	0	+	-
AQP8	343	0	+	+
BABAM1	29086	0	+	-
BOLA3	388962	0	+	-
CASC5	57082	0	+	+
CC2D1B	200014	0	+	-
CCNB1IP1	57820	0	+	-
CNNM1	26507	0	+	-
CUL4B	8450	0	+	-
CXorf26	51260	0	+	-
EPB49	2039	0	+	-
LINC00116	205251	0	+	+
MED28	80306	0	+	-
MYEOV2	150678	0	+	+
NDUFB3	4709	0	+	-
NDUFB7	4713	0	+	-
NOP2	4839	0	+	+
PDE6G	5148	0	+	-
RAVER2	55225	0	+	-
RBM34	23029	0	+	-
RBM39	9584	0	+	+
RPL41	6171	1	+	+
Rasl2-9-ps	19428	0	+	-
SLC6A9	6536	0	+	-
SOWAHA	134548	0	+	+
TPGS2	25941	0	+	-
AI987944	233168	0	+	-
AMY1A	276	0	+	-
BRAT1	221927	0	+	-
CAPN7	23473	0	+	-
CELA2A	63036	2	+	-
DAPK1	1612	0	+	+
DAPK2	23604	0	+	+
DIP2B	57609	0	+	-
ENPP1	5167	6	+	-
FAM165B	54065	0	+	-
FAM82A2	55177	0	+	+
GLRX3	10539	0	+	+
GRAMD4	23151	0	+	-
KDELR2	11014	0	+	-
KLHL5	51088	0	+	-
Krtap16-1	170651	0	+	-
LAGE3	8270	0	+	-
LOC681386	433230	0	-	-
Mrps36	66128	0	+	+
Olr1593	258716	0	-	-
PILRA	29992	0	+	-
S100A10	6281	0	+	-
SLC10A3	8273	0	+	-
TAF8	129685	0	+	-
TSEN34	79042	0	+	-
Tgoln1	22134	0	+	-
UBASH3B	84959	0	+	+
ZCCHC6	79670	0	+	+
ZNF341	84905	0	+	+
BRIX1	55299	0	+	-
BRP44	25874	0	+	-
FAM55B	120406	0	+	+
FKBP2	2286	0	+	-
GPX1	2876	14	+	-
GRAMD1A	57655	0	+	-
GRAMD1B	57476	0	+	+
Gm3258	100041294	0	-	-
Gm4047	100042819	0	-	-
HDHD2	84064	0	+	+
HEATR5A	25938	0	+	-
Hist2h4	295277	0	-	-
KIAA0101	9768	0	+	+
LAMTOR2	28956	0	+	-
LAMTOR3	8649	0	+	-
MANF	7873	0	+	-
MCFD2	90411	1	+	-
MZT1	440145	0	+	-
NARG2	79664	0	+	+
NHP2L1	4809	0	+	-
NSUN3	63899	0	+	-
Olr1024	258548	0	-	-
Olr1108	258277	0	-	-
PDHB	5162	0	+	-
PDRG1	81572	0	+	+
PSMD5	5711	0	+	-
SGOL2	151246	0	+	-
STT3B	201595	0	+	-
TMEM126A	84233	0	+	+
UBL4A	8266	0	+	-
C15orf40	123207	0	+	+
CDT1	81620	0	+	-
CEBPG	1054	0	+	-
CST3	1471	6	+	+
CTNNA1	1495	0	+	-
CTNNA3	29119	0	+	-
CYB561D1	284613	0	+	+
DERL1	79139	1	+	-
EPN2	22905	0	+	-
GMPPB	29925	0	+	-
GP2	2813	1	+	+
GP6	51206	0	+	-
GP9	2815	0	+	+
HDAC11	79885	1	+	+
HDAC7	51564	0	+	-
IAH1	285148	0	+	-
ITIH3	3699	1	+	-
LINGO4	339398	0	-	-
MYL6	4637	1	+	+
Mup6	620807	0	-	-
NCEH1	57552	0	+	-
PSPC1	55269	0	+	-
RBBP7	5931	0	+	-
TM7SF2	7108	0	+	-
TMEM223	79064	0	+	-
TRA2B	6434	1	+	-
TRAF3IP3	80342	0	+	-
USP3	9960	0	+	+
ZC3H11A	9877	0	+	+
ZC3H7A	29066	0	+	-
9430013L17Rik	77266	0	+	-
AKR1B1	231	12	+	-
ANKRD9	122416	0	+	-
ARHGAP35	2909	0	+	-
ASNS	440	0	+	-
C9orf23	138716	0	+	-
CD6	923	0	+	-
COMT	1312	1	+	-
CORO2B	10391	0	+	+
FAM54A	113115	0	+	-
FMN2	56776	3	+	-
GSTP1	2950	2	+	-
Gbp9	236573	0	-	-
Gm5978	546797	0	-	-
HAO1	54363	0	+	+
MT1A	4489	0	+	-
MT2A	4502	1	+	-
MYO5A	4644	3	+	+
NR1H3	10062	8	+	-
NUSAP1	51203	0	+	+
PHF5A	84844	0	+	-
PRPS2	5634	0	+	-
RYR1	6261	4	+	-
SDHAF2	54949	1	+	-
SEC31A	22872	0	+	-
STAT4	6775	11	+	+
TIA1	7072	0	+	+
TSPAN6	7105	1	+	-
TWSG1	57045	0	+	-
ZNF740	283337	0	+	-
C19orf43	79002	0	+	-
C21orf63	59271	0	+	-
DAD1	1603	1	+	-
ELF1	1997	0	+	-
ENPP2	5168	0	+	-
HBA1	3039	8	+	-
ICT1	3396	0	+	-
IFI30	10437	0	+	-
JMJD7	100137047	0	-	+
NOM1	64434	0	+	-
NPY5R	4889	1	+	-
OR6K6	128371	0	-	-
OSBPL11	114885	0	+	-
PTMS	5763	0	+	+
RGS10	6001	0	+	+
SELK	58515	0	+	-
SELM	140606	0	+	-
SIGLEC5	8778	1	+	-
STRA13	201254	0	+	-
Slc7a12	294881	0	-	-
UBE2L6	9246	0	+	-
UTP3	57050	0	+	-
