# Supplementary material for: Detecting early-warning signals of type 1 diabetes and its leading biomolecular networks by dynamical network biomarkers
Source: BMC Med Genomics. 2013 May 7;6(Suppl 2):S8. doi: 10.1186/1755-8794-6-S2-S8 (PMC3654886; doi:10.1186/1755-8794-6-S2-S8)
Supplement: Additional file 4 — the genes linked the two DNBs. "Gene_Name" represents the gene symbol. "Gene_ID" means Entrez Gene ID. "T1D_Publication" indicates the number of T1D-specific publications associated with the gene. "In_Beta_Cell_or_Islets" indicates that the gene is expressed in beta cells/islets. "In_Mouse_Genetic_Region" indicates that the gene was found in a mouse linkage region. [file 1755-8794-6-S2-S8-S4.txt]

Gene_Name	Gene_ID	T1D_Publication	In_Beta_Cell_or_Islets	In_Mouse_Genetic_Region
2900027M19Rik	72880	0	+	-
ACAA1	30	0	+	-
ACTR1B	10120	0	+	+
ANGPTL4	51129	2	+	-
Akr1c13	27384	1	+	-
B130006D01Rik	320616	0	-	-
B3GNT2	10678	0	+	-
COX7C	1350	0	+	+
ESD	2098	0	+	-
EVL	51466	0	+	-
FBXL15	79176	0	+	-
HAP1	9001	2	+	-
IFT20	90410	0	+	-
KIAA1430	57587	0	+	-
LEO1	123169	0	+	+
MANF	7873	0	+	-
METTL7A	25840	0	+	-
MMP14	4323	3	+	-
NOMO1	23420	0	+	-
PCSK6	5046	0	+	-
PSMD6	9861	0	+	-
RAB21	23011	0	+	-
RAB33B	83452	0	+	-
RHEBL1	121268	0	+	-
SEP15	9403	0	+	-
SH2B1	25970	1	+	+
STAG2	10735	0	+	-
TCF3	6929	13	+	-
TOMM34	10953	0	+	-
TRIOBP	11078	1	+	-
AKNA	80709	0	+	-
ANKRD45	339416	0	+	-
BOLA2	552900	0	+	+
BTD	686	0	+	-
CLK2	1196	0	+	-
CWC27	10283	0	+	+
DDX56	54606	0	+	-
FAM217B	63939	0	+	-
H1F0	3005	0	+	-
HSD17B10	3028	0	+	-
KIAA1598	57698	0	+	-
MAGI1	9223	0	+	-
MBNL1	4154	0	+	-
MOCS2	4338	0	+	+
NDUFC1	4717	0	+	-
NRF1	4899	2	+	-
POU6F2	11281	0	+	-
PPM1M	132160	0	+	-
PRPF40A	55660	0	+	-
PTCD2	79810	0	+	+
PXMP4	11264	1	+	+
SLFN12L	100506736	1	+	-
SMPD4	55627	0	+	-
SSR3	6747	1	+	-
STARD8	9754	0	+	-
STK39	27347	1	+	-
TMEM147	10430	0	+	-
TNFAIP8L1	126282	0	+	-
ZNF579	163033	0	+	-
Zfp932	69504	0	+	-
ALG1	56052	0	+	-
ANKLE2	23141	0	+	-
BTBD2	55643	0	+	-
C130070B15Rik	320891	0	+	-
C19orf53	28974	0	+	-
C1orf43	25912	0	+	-
CUTA	51596	0	+	+
CYBASC3	220002	0	+	-
HSH2D	84941	0	+	-
IK	3550	0	+	-
INO80E	283899	0	+	+
IPO13	9670	0	+	-
LOC550643	550643	0	+	-
NDUFA1	4694	0	+	-
NDUFA6	4700	0	+	-
NDUFS3	4722	0	+	-
POLR2C	5432	0	+	-
PPP1R16A	84988	0	+	-
PSENEN	55851	1	+	-
RAB3IL1	5866	0	+	-
RGS3	5998	0	+	-
SALL4	57167	0	+	-
SART3	9733	0	+	-
SLC25A46	91137	0	+	-
SOD2	6648	18	+	+
SYCE1	93426	0	+	+
TECPR1	25851	0	+	-
TYW1	55253	0	+	-
Zfp946	74149	0	+	+
ATF4	468	5	+	-
AUH	549	0	+	+
BCL2L13	23786	0	+	+
C19orf63	284361	2	+	-
C7orf55	154791	0	+	-
CECR2	27443	0	+	+
DAGLB	221955	0	+	-
DDB1	1642	0	+	-
GSTK1	373156	1	+	-
Gykl1	14625	0	+	-
HMGXB3	22993	0	+	-
HNRNPF	3185	0	+	+
KCNK6	9424	0	+	-
LRRC8C	84230	0	+	-
MRPS34	65993	0	+	+
PDGFB	5155	2	+	-
PTPRD	5789	1	+	-
RPS17	6218	0	+	-
SCPEP1	59342	1	+	-
SSBP1	6742	0	+	-
TSEN34	79042	0	+	-
