# Supplementary material for: Detecting early-warning signals of type 1 diabetes and its leading biomolecular networks by dynamical network biomarkers
Source: BMC Med Genomics. 2013 May 7;6(Suppl 2):S8. doi: 10.1186/1755-8794-6-S2-S8 (PMC3654886; doi:10.1186/1755-8794-6-S2-S8)
Supplement: Additional file 5 — This file showed the correlation between DNB and every pathway of mouse from KEGG database. Connection Count is the number of high correlation gene pairs between DNB and pathway. Source number is the number of DNB genes which highly correlated with some genes in pathway. Target number is the number of pathway genes which highly correlated with some genes in DNB. DNB genes count is the number of genes in this DNB. Pathway genes count is the number of genes in this pathway. [file 1755-8794-6-S2-S8-S5.xls]

## Sheet: Sheet1
		Additional file 5. This table showed the correlation between DNB and every pathway of mouse from KEGG database
		Connection Count is the number of high correlation gene pairs between DNB and pathway
		Source number is the number of DNB genes which highly correlated with some genes in pathway
		Target number is the number of pathway genes which highly correlated with some genes in DNB
		DNB genes count is the number of genes in this DNB
		Pathway genes count is the number of genes in this pathway

## Sheet: 10 days
Pathway Name	Connection Count	Source number	Target number	DNB genes count	Pathway genes count
Glycolysis / Gluconeogenesis - Mus musculus (mouse)	73	55	15	95	61
Citrate cycle (TCA cycle) - Mus musculus (mouse)	83	74	7	95	31
Pentose phosphate pathway - Mus musculus (mouse)	46	40	10	95	29
Pentose and glucuronate interconversions - Mus musculus (mouse)	34	26	4	95	32
Fructose and mannose metabolism - Mus musculus (mouse)	182	84	15	95	38
Galactose metabolism - Mus musculus (mouse)	110	73	8	95	29
Ascorbate and aldarate metabolism - Mus musculus (mouse)	11	10	2	95	26
Fatty acid biosynthesis - Mus musculus (mouse)	63	62	3	95	6
Fatty acid elongation - Mus musculus (mouse)	33	32	4	95	24
Fatty acid metabolism - Mus musculus (mouse)	67	44	5	95	49
Synthesis and degradation of ketone bodies - Mus musculus (mouse)	113	82	4	95	10
Steroid biosynthesis - Mus musculus (mouse)	50	50	1	95	17
Primary bile acid biosynthesis - Mus musculus (mouse)	60	49	4	95	16
Ubiquinone and other terpenoid-quinone biosynthesis - Mus musculus (mouse)	9	9	1	95	10
Steroid hormone biosynthesis - Mus musculus (mouse)	132	76	10	95	55
Oxidative phosphorylation - Mus musculus (mouse)	454	95	27	95	137
Purine metabolism - Mus musculus (mouse)	348	94	36	95	168
Caffeine metabolism - Mus musculus (mouse)	60	56	2	95	9
Pyrimidine metabolism - Mus musculus (mouse)	154	81	22	95	98
Alanine, aspartate and glutamate metabolism - Mus musculus (mouse)	153	89	11	95	33
Glycine, serine and threonine metabolism - Mus musculus (mouse)	255	90	13	95	38
Cysteine and methionine metabolism - Mus musculus (mouse)	129	61	11	95	36
Valine, leucine and isoleucine degradation - Mus musculus (mouse)	59	52	7	95	50
Valine, leucine and isoleucine biosynthesis - Mus musculus (mouse)	0	0	0	95	5
Lysine biosynthesis - Mus musculus (mouse)	0	0	0	95	2
Lysine degradation - Mus musculus (mouse)	66	54	9	95	50
Arginine and proline metabolism - Mus musculus (mouse)	202	91	13	95	56
Histidine metabolism - Mus musculus (mouse)	53	47	5	95	29
Tyrosine metabolism - Mus musculus (mouse)	68	44	6	95	39
Phenylalanine metabolism - Mus musculus (mouse)	59	48	5	95	21
Tryptophan metabolism - Mus musculus (mouse)	81	60	9	95	44
Phenylalanine, tyrosine and tryptophan biosynthesis - Mus musculus (mouse)	44	41	3	95	7
beta-Alanine metabolism - Mus musculus (mouse)	23	23	4	95	30
Taurine and hypotaurine metabolism - Mus musculus (mouse)	12	8	2	95	10
Selenocompound metabolism - Mus musculus (mouse)	40	37	7	95	17
Cyanoamino acid metabolism - Mus musculus (mouse)	82	81	2	95	6
D-Glutamine and D-glutamate metabolism - Mus musculus (mouse)	15	15	1	95	3
D-Arginine and D-ornithine metabolism - Mus musculus (mouse)	0	0	0	95	1
Glutathione metabolism - Mus musculus (mouse)	292	93	14	95	53
Starch and sucrose metabolism - Mus musculus (mouse)	60	56	8	95	47
N-Glycan biosynthesis - Mus musculus (mouse)	263	95	17	95	50
Other glycan degradation - Mus musculus (mouse)	30	30	3	95	17
Mucin type O-Glycan biosynthesis - Mus musculus (mouse)	124	83	10	95	28
Other types of O-glycan biosynthesis - Mus musculus (mouse)	121	88	5	95	43
Amino sugar and nucleotide sugar metabolism - Mus musculus (mouse)	255	91	13	95	49
Butirosin and neomycin biosynthesis - Mus musculus (mouse)	26	24	3	95	5
Glycosaminoglycan degradation - Mus musculus (mouse)	51	35	6	95	21
Glycosaminoglycan biosynthesis - chondroitin sulfate - Mus musculus (mouse)	42	34	5	95	22
Glycosaminoglycan biosynthesis - keratan sulfate - Mus musculus (mouse)	2	2	2	95	15
Glycosaminoglycan biosynthesis - heparan sulfate - Mus musculus (mouse)	67	51	6	95	26
Glycerolipid metabolism - Mus musculus (mouse)	304	92	14	95	54
Inositol phosphate metabolism - Mus musculus (mouse)	213	92	11	95	60
Glycosylphosphatidylinositol(GPI)-anchor biosynthesis - Mus musculus (mouse)	62	59	4	95	25
Glycerophospholipid metabolism - Mus musculus (mouse)	416	95	27	95	85
Ether lipid metabolism - Mus musculus (mouse)	231	95	12	95	36
Arachidonic acid metabolism - Mus musculus (mouse)	375	94	25	95	93
Linoleic acid metabolism - Mus musculus (mouse)	156	88	13	95	45
alpha-Linolenic acid metabolism - Mus musculus (mouse)	94	77	6	95	22
Sphingolipid metabolism - Mus musculus (mouse)	191	95	11	95	47
Glycosphingolipid biosynthesis - lacto and neolacto series - Mus musculus (mouse)	134	91	5	95	25
Glycosphingolipid biosynthesis - globo series - Mus musculus (mouse)	110	90	3	95	15
Glycosphingolipid biosynthesis - ganglio series - Mus musculus (mouse)	43	42	4	95	15
Pyruvate metabolism - Mus musculus (mouse)	84	55	12	95	42
Glyoxylate and dicarboxylate metabolism - Mus musculus (mouse)	164	91	10	95	25
Propanoate metabolism - Mus musculus (mouse)	31	27	5	95	32
Butanoate metabolism - Mus musculus (mouse)	184	95	9	95	30
One carbon pool by folate - Mus musculus (mouse)	88	83	6	95	19
Thiamine metabolism - Mus musculus (mouse)	0	0	0	95	4
Riboflavin metabolism - Mus musculus (mouse)	3	3	2	95	12
Vitamin B6 metabolism - Mus musculus (mouse)	1	1	1	95	7
Nicotinate and nicotinamide metabolism - Mus musculus (mouse)	62	44	6	95	28
Pantothenate and CoA biosynthesis - Mus musculus (mouse)	47	44	4	95	16
Biotin metabolism - Mus musculus (mouse)	0	0	0	95	2
Lipoic acid metabolism - Mus musculus (mouse)	0	0	0	95	3
Folate biosynthesis - Mus musculus (mouse)	63	53	6	95	13
Retinol metabolism - Mus musculus (mouse)	307	94	19	95	80
Porphyrin and chlorophyll metabolism - Mus musculus (mouse)	84	60	6	95	39
Terpenoid backbone biosynthesis - Mus musculus (mouse)	56	46	7	95	20
Sulfur metabolism - Mus musculus (mouse)	49	33	2	95	11
Aminoacyl-tRNA biosynthesis - Mus musculus (mouse)	161	85	17	95	64
Metabolism of xenobiotics by cytochrome P450 - Mus musculus (mouse)	383	94	27	95	90
Drug metabolism - cytochrome P450 - Mus musculus (mouse)	378	95	26	95	87
Drug metabolism - other enzymes - Mus musculus (mouse)	145	77	13	95	56
Biosynthesis of unsaturated fatty acids - Mus musculus (mouse)	42	41	4	95	25
ABC transporters - Mus musculus (mouse)	75	67	10	95	45
Ribosome biogenesis in eukaryotes - Mus musculus (mouse)	509	95	24	95	82
Ribosome - Mus musculus (mouse)	199	87	16	95	105
RNA transport - Mus musculus (mouse)	627	95	30	95	167
mRNA surveillance pathway - Mus musculus (mouse)	157	88	14	95	97
RNA degradation - Mus musculus (mouse)	205	87	16	95	73
RNA polymerase - Mus musculus (mouse)	22	21	4	95	28
Basal transcription factors - Mus musculus (mouse)	107	74	6	95	43
DNA replication - Mus musculus (mouse)	126	90	11	95	36
Spliceosome - Mus musculus (mouse)	340	94	26	95	129
Proteasome - Mus musculus (mouse)	175	92	7	95	44
Protein export - Mus musculus (mouse)	163	80	7	95	31
PPAR signaling pathway - Mus musculus (mouse)	224	91	18	95	81
Base excision repair - Mus musculus (mouse)	54	46	9	95	36
Nucleotide excision repair - Mus musculus (mouse)	205	94	15	95	44
Mismatch repair - Mus musculus (mouse)	175	95	6	95	23
Homologous recombination - Mus musculus (mouse)	212	86	10	95	28
Non-homologous end-joining - Mus musculus (mouse)	38	38	1	95	12
Fanconi anemia pathway - Mus musculus (mouse)	231	95	14	95	51
MAPK signaling pathway - Mus musculus (mouse)	963	95	65	95	267
ErbB signaling pathway - Mus musculus (mouse)	298	95	18	95	87
Calcium signaling pathway - Mus musculus (mouse)	681	95	50	95	183
Cytokine-cytokine receptor interaction - Mus musculus (mouse)	883	95	54	95	247
Chemokine signaling pathway - Mus musculus (mouse)	823	95	48	95	184
NF-kappa B signaling pathway - Mus musculus (mouse)	372	94	28	95	95
Phosphatidylinositol signaling system - Mus musculus (mouse)	261	93	19	95	80
Neuroactive ligand-receptor interaction - Mus musculus (mouse)	1148	95	69	95	279
Cell cycle - Mus musculus (mouse)	196	89	25	95	125
Oocyte meiosis - Mus musculus (mouse)	300	87	25	95	112
p53 signaling pathway - Mus musculus (mouse)	157	89	13	95	68
Ubiquitin mediated proteolysis - Mus musculus (mouse)	494	95	40	95	139
Sulfur relay system - Mus musculus (mouse)	80	75	2	95	10
SNARE interactions in vesicular transport - Mus musculus (mouse)	64	42	9	95	35
Regulation of autophagy - Mus musculus (mouse)	160	94	7	95	35
Protein processing in endoplasmic reticulum - Mus musculus (mouse)	504	95	37	95	170
Lysosome - Mus musculus (mouse)	288	87	35	95	122
Endocytosis - Mus musculus (mouse)	857	95	53	95	219
Phagosome - Mus musculus (mouse)	571	95	36	95	176
Peroxisome - Mus musculus (mouse)	201	89	15	95	79
mTOR signaling pathway - Mus musculus (mouse)	443	95	13	95	53
Apoptosis - Mus musculus (mouse)	234	93	17	95	84
Cardiac muscle contraction - Mus musculus (mouse)	180	92	17	95	79
Vascular smooth muscle contraction - Mus musculus (mouse)	417	95	28	95	122
Wnt signaling pathway - Mus musculus (mouse)	600	95	50	95	153
Dorso-ventral axis formation - Mus musculus (mouse)	141	86	5	95	22
Notch signaling pathway - Mus musculus (mouse)	187	83	14	95	49
Hedgehog signaling pathway - Mus musculus (mouse)	204	82	14	95	54
TGF-beta signaling pathway - Mus musculus (mouse)	240	92	14	95	84
Axon guidance - Mus musculus (mouse)	478	95	34	95	130
VEGF signaling pathway - Mus musculus (mouse)	294	92	21	95	76
Osteoclast differentiation - Mus musculus (mouse)	506	93	33	95	122
Focal adhesion - Mus musculus (mouse)	628	95	45	95	199
ECM-receptor interaction - Mus musculus (mouse)	265	93	21	95	86
Cell adhesion molecules (CAMs) - Mus musculus (mouse)	729	95	39	95	148
Adherens junction - Mus musculus (mouse)	246	93	16	95	73
Tight junction - Mus musculus (mouse)	604	95	30	95	134
Gap junction - Mus musculus (mouse)	246	92	20	95	88
Complement and coagulation cascades - Mus musculus (mouse)	334	95	26	95	76
Antigen processing and presentation - Mus musculus (mouse)	350	91	21	95	77
Renin-angiotensin system - Mus musculus (mouse)	119	90	4	95	19
Toll-like receptor signaling pathway - Mus musculus (mouse)	296	95	18	95	101
NOD-like receptor signaling pathway - Mus musculus (mouse)	224	90	11	95	56
RIG-I-like receptor signaling pathway - Mus musculus (mouse)	178	91	15	95	69
Cytosolic DNA-sensing pathway - Mus musculus (mouse)	156	95	7	95	60
Jak-STAT signaling pathway - Mus musculus (mouse)	695	95	45	95	153
Hematopoietic cell lineage - Mus musculus (mouse)	266	90	18	95	84
Natural killer cell mediated cytotoxicity - Mus musculus (mouse)	608	95	34	95	126
T cell receptor signaling pathway - Mus musculus (mouse)	493	93	32	95	108
B cell receptor signaling pathway - Mus musculus (mouse)	386	91	22	95	78
Fc epsilon RI signaling pathway - Mus musculus (mouse)	333	91	21	95	81
Fc gamma R-mediated phagocytosis - Mus musculus (mouse)	397	93	20	95	92
Leukocyte transendothelial migration - Mus musculus (mouse)	500	93	32	95	119
Intestinal immune network for IgA production - Mus musculus (mouse)	136	81	17	95	44
Circadian rhythm - mammal - Mus musculus (mouse)	37	33	5	95	22
Long-term potentiation - Mus musculus (mouse)	219	90	20	95	69
Synaptic vesicle cycle - Mus musculus (mouse)	360	92	18	95	63
Neurotrophin signaling pathway - Mus musculus (mouse)	473	95	25	95	130
Retrograde endocannabinoid signaling - Mus musculus (mouse)	374	92	34	95	104
Glutamatergic synapse - Mus musculus (mouse)	379	91	40	95	127
Cholinergic synapse - Mus musculus (mouse)	340	94	30	95	114
Serotonergic synapse - Mus musculus (mouse)	590	95	41	95	139
GABAergic synapse - Mus musculus (mouse)	238	87	24	95	90
Dopaminergic synapse - Mus musculus (mouse)	241	88	29	95	134
Long-term depression - Mus musculus (mouse)	222	92	18	95	72
Olfactory transduction - Mus musculus (mouse)	4540	95	262	95	1075
Taste transduction - Mus musculus (mouse)	154	85	11	95	60
Phototransduction - Mus musculus (mouse)	67	62	3	95	28
Regulation of actin cytoskeleton - Mus musculus (mouse)	636	95	44	95	214
Insulin signaling pathway - Mus musculus (mouse)	606	95	31	95	138
GnRH signaling pathway - Mus musculus (mouse)	352	95	29	95	99
Progesterone-mediated oocyte maturation - Mus musculus (mouse)	226	91	22	95	87
Melanogenesis - Mus musculus (mouse)	291	90	27	95	100
Adipocytokine signaling pathway - Mus musculus (mouse)	354	95	17	95	69
Type II diabetes mellitus - Mus musculus (mouse)	274	95	15	95	50
Type I diabetes mellitus - Mus musculus (mouse)	273	89	14	95	58
Maturity onset diabetes of the young - Mus musculus (mouse)	90	61	5	95	26
Aldosterone-regulated sodium reabsorption - Mus musculus (mouse)	54	47	7	95	43
Endocrine and other factor-regulated calcium reabsorption - Mus musculus (mouse)	223	94	13	95	56
Vasopressin-regulated water reabsorption - Mus musculus (mouse)	88	64	8	95	43
Proximal tubule bicarbonate reclamation - Mus musculus (mouse)	22	19	4	95	20
Collecting duct acid secretion - Mus musculus (mouse)	120	67	8	95	27
Salivary secretion - Mus musculus (mouse)	159	79	19	95	77
Gastric acid secretion - Mus musculus (mouse)	170	92	13	95	73
Pancreatic secretion - Mus musculus (mouse)	177	79	20	95	103
Carbohydrate digestion and absorption - Mus musculus (mouse)	56	52	5	95	40
Protein digestion and absorption - Mus musculus (mouse)	166	76	16	95	79
Fat digestion and absorption - Mus musculus (mouse)	170	95	10	95	45
Bile secretion - Mus musculus (mouse)	52	36	13	95	71
Vitamin digestion and absorption - Mus musculus (mouse)	166	75	10	95	24
Mineral absorption - Mus musculus (mouse)	162	83	12	95	44
Alzheimer's disease - Mus musculus (mouse)	590	95	37	95	176
Parkinson's disease - Mus musculus (mouse)	482	95	31	95	138
Amyotrophic lateral sclerosis (ALS) - Mus musculus (mouse)	129	73	12	95	55
Huntington's disease - Mus musculus (mouse)	574	95	34	95	184
Prion diseases - Mus musculus (mouse)	152	93	12	95	35
Cocaine addiction - Mus musculus (mouse)	123	79	10	95	49
Amphetamine addiction - Mus musculus (mouse)	117	76	14	95	69
Morphine addiction - Mus musculus (mouse)	340	93	26	95	93
Nicotine addiction - Mus musculus (mouse)	191	90	14	95	40
Alcoholism - Mus musculus (mouse)	414	95	29	95	201
Bacterial invasion of epithelial cells - Mus musculus (mouse)	234	90	14	95	70
Salmonella infection - Mus musculus (mouse)	439	95	22	95	78
Pertussis - Mus musculus (mouse)	255	91	13	95	72
Legionellosis - Mus musculus (mouse)	209	87	13	95	57
Leishmaniasis - Mus musculus (mouse)	248	91	18	95	65
Chagas disease (American trypanosomiasis) - Mus musculus (mouse)	250	91	20	95	100
African trypanosomiasis - Mus musculus (mouse)	28	25	8	95	33
Malaria - Mus musculus (mouse)	111	77	10	95	46
Toxoplasmosis - Mus musculus (mouse)	411	95	32	95	127
Amoebiasis - Mus musculus (mouse)	282	89	30	95	116
Staphylococcus aureus infection - Mus musculus (mouse)	210	87	14	95	51
Tuberculosis - Mus musculus (mouse)	600	95	44	95	177
Hepatitis C - Mus musculus (mouse)	531	94	26	95	134
Measles - Mus musculus (mouse)	418	95	33	95	137
Influenza A - Mus musculus (mouse)	507	95	33	95	163
HTLV-I infection - Mus musculus (mouse)	1169	95	82	95	279
Herpes simplex infection - Mus musculus (mouse)	811	95	50	95	200
Epstein-Barr virus infection - Mus musculus (mouse)	832	95	46	95	210
Pathways in cancer - Mus musculus (mouse)	1225	95	77	95	319
Transcriptional misregulation in cancer - Mus musculus (mouse)	694	95	46	95	180
Colorectal cancer - Mus musculus (mouse)	121	80	10	95	63
Renal cell carcinoma - Mus musculus (mouse)	457	95	16	95	71
Pancreatic cancer - Mus musculus (mouse)	211	91	12	95	70
Endometrial cancer - Mus musculus (mouse)	149	87	9	95	52
Glioma - Mus musculus (mouse)	308	95	13	95	65
Prostate cancer - Mus musculus (mouse)	424	94	16	95	89
Thyroid cancer - Mus musculus (mouse)	115	80	7	95	29
Basal cell carcinoma - Mus musculus (mouse)	201	80	18	95	55
Melanoma - Mus musculus (mouse)	266	95	14	95	71
Bladder cancer - Mus musculus (mouse)	127	84	11	95	42
Chronic myeloid leukemia - Mus musculus (mouse)	251	92	12	95	73
Acute myeloid leukemia - Mus musculus (mouse)	314	95	12	95	57
Small cell lung cancer - Mus musculus (mouse)	255	81	22	95	83
Non-small cell lung cancer - Mus musculus (mouse)	223	91	10	95	54
Asthma - Mus musculus (mouse)	57	47	7	95	24
Autoimmune thyroid disease - Mus musculus (mouse)	298	93	17	95	67
Systemic lupus erythematosus - Mus musculus (mouse)	198	84	23	95	148
Rheumatoid arthritis - Mus musculus (mouse)	301	95	23	95	82
Allograft rejection - Mus musculus (mouse)	266	89	14	95	52
Graft-versus-host disease - Mus musculus (mouse)	289	89	14	95	53
Primary immunodeficiency - Mus musculus (mouse)	123	76	14	95	36
Hypertrophic cardiomyopathy (HCM) - Mus musculus (mouse)	131	71	18	95	83
Arrhythmogenic right ventricular cardiomyopathy (ARVC) - Mus musculus (mouse)	93	60	16	95	74
Dilated cardiomyopathy - Mus musculus (mouse)	146	71	22	95	90
Viral myocarditis - Mus musculus (mouse)	405	94	21	95	88

## Sheet: 4 weeks
Pathway Name	Connection Count	Source number	Target number	DNB genes count	Pathway genes count
Glycolysis / Gluconeogenesis - Mus musculus (mouse)	354	91	58	95	61
Citrate cycle (TCA cycle) - Mus musculus (mouse)	211	71	31	95	31
Pentose phosphate pathway - Mus musculus (mouse)	171	79	26	95	29
Pentose and glucuronate interconversions - Mus musculus (mouse)	134	74	24	95	32
Fructose and mannose metabolism - Mus musculus (mouse)	223	87	37	95	38
Galactose metabolism - Mus musculus (mouse)	145	75	27	95	29
Ascorbate and aldarate metabolism - Mus musculus (mouse)	104	55	18	95	26
Fatty acid biosynthesis - Mus musculus (mouse)	20	18	6	95	6
Fatty acid elongation - Mus musculus (mouse)	137	74	24	95	24
Fatty acid metabolism - Mus musculus (mouse)	307	85	41	95	49
Synthesis and degradation of ketone bodies - Mus musculus (mouse)	62	48	8	95	10
Steroid biosynthesis - Mus musculus (mouse)	86	57	17	95	17
Primary bile acid biosynthesis - Mus musculus (mouse)	102	65	16	95	16
Ubiquinone and other terpenoid-quinone biosynthesis - Mus musculus (mouse)	58	42	10	95	10
Steroid hormone biosynthesis - Mus musculus (mouse)	266	80	44	95	55
Oxidative phosphorylation - Mus musculus (mouse)	909	89	116	95	137
Purine metabolism - Mus musculus (mouse)	1003	94	158	95	168
Caffeine metabolism - Mus musculus (mouse)	51	37	9	95	9
Pyrimidine metabolism - Mus musculus (mouse)	585	94	94	95	98
Alanine, aspartate and glutamate metabolism - Mus musculus (mouse)	198	74	32	95	33
Glycine, serine and threonine metabolism - Mus musculus (mouse)	314	82	37	95	38
Cysteine and methionine metabolism - Mus musculus (mouse)	235	77	35	95	36
Valine, leucine and isoleucine degradation - Mus musculus (mouse)	390	76	45	95	50
Valine, leucine and isoleucine biosynthesis - Mus musculus (mouse)	24	21	5	95	5
Lysine biosynthesis - Mus musculus (mouse)	16	16	2	95	2
Lysine degradation - Mus musculus (mouse)	310	85	48	95	50
Arginine and proline metabolism - Mus musculus (mouse)	364	83	55	95	56
Histidine metabolism - Mus musculus (mouse)	164	73	28	95	29
Tyrosine metabolism - Mus musculus (mouse)	228	78	34	95	39
Phenylalanine metabolism - Mus musculus (mouse)	107	59	17	95	21
Tryptophan metabolism - Mus musculus (mouse)	288	85	39	95	44
Phenylalanine, tyrosine and tryptophan biosynthesis - Mus musculus (mouse)	44	34	6	95	7
beta-Alanine metabolism - Mus musculus (mouse)	213	77	30	95	30
Taurine and hypotaurine metabolism - Mus musculus (mouse)	64	50	10	95	10
Selenocompound metabolism - Mus musculus (mouse)	127	65	17	95	17
Cyanoamino acid metabolism - Mus musculus (mouse)	49	39	6	95	6
D-Glutamine and D-glutamate metabolism - Mus musculus (mouse)	30	29	3	95	3
D-Arginine and D-ornithine metabolism - Mus musculus (mouse)	4	4	1	95	1
Glutathione metabolism - Mus musculus (mouse)	349	90	48	95	53
Starch and sucrose metabolism - Mus musculus (mouse)	206	84	36	95	47
N-Glycan biosynthesis - Mus musculus (mouse)	274	88	46	95	50
Other glycan degradation - Mus musculus (mouse)	95	58	15	95	17
Mucin type O-Glycan biosynthesis - Mus musculus (mouse)	169	68	24	95	28
Other types of O-glycan biosynthesis - Mus musculus (mouse)	202	83	33	95	43
Amino sugar and nucleotide sugar metabolism - Mus musculus (mouse)	276	87	47	95	49
Butirosin and neomycin biosynthesis - Mus musculus (mouse)	31	24	5	95	5
Glycosaminoglycan degradation - Mus musculus (mouse)	105	63	17	95	21
Glycosaminoglycan biosynthesis - chondroitin sulfate - Mus musculus (mouse)	139	77	22	95	22
Glycosaminoglycan biosynthesis - keratan sulfate - Mus musculus (mouse)	110	67	15	95	15
Glycosaminoglycan biosynthesis - heparan sulfate - Mus musculus (mouse)	155	73	26	95	26
Glycerolipid metabolism - Mus musculus (mouse)	321	93	52	95	54
Inositol phosphate metabolism - Mus musculus (mouse)	351	87	56	95	60
Glycosylphosphatidylinositol(GPI)-anchor biosynthesis - Mus musculus (mouse)	121	67	24	95	25
Glycerophospholipid metabolism - Mus musculus (mouse)	535	92	82	95	85
Ether lipid metabolism - Mus musculus (mouse)	205	84	33	95	36
Arachidonic acid metabolism - Mus musculus (mouse)	483	93	78	95	93
Linoleic acid metabolism - Mus musculus (mouse)	233	89	39	95	45
alpha-Linolenic acid metabolism - Mus musculus (mouse)	146	72	20	95	22
Sphingolipid metabolism - Mus musculus (mouse)	245	89	43	95	47
Glycosphingolipid biosynthesis - lacto and neolacto series - Mus musculus (mouse)	141	74	25	95	25
Glycosphingolipid biosynthesis - globo series - Mus musculus (mouse)	83	52	14	95	15
Glycosphingolipid biosynthesis - ganglio series - Mus musculus (mouse)	73	55	14	95	15
Pyruvate metabolism - Mus musculus (mouse)	274	88	41	95	42
Glyoxylate and dicarboxylate metabolism - Mus musculus (mouse)	207	71	23	95	25
Propanoate metabolism - Mus musculus (mouse)	232	75	31	95	32
Butanoate metabolism - Mus musculus (mouse)	177	79	28	95	30
One carbon pool by folate - Mus musculus (mouse)	107	53	17	95	19
Thiamine metabolism - Mus musculus (mouse)	14	14	3	95	4
Riboflavin metabolism - Mus musculus (mouse)	77	57	12	95	12
Vitamin B6 metabolism - Mus musculus (mouse)	43	27	6	95	7
Nicotinate and nicotinamide metabolism - Mus musculus (mouse)	132	69	22	95	28
Pantothenate and CoA biosynthesis - Mus musculus (mouse)	112	55	16	95	16
Biotin metabolism - Mus musculus (mouse)	18	18	2	95	2
Lipoic acid metabolism - Mus musculus (mouse)	16	14	3	95	3
Folate biosynthesis - Mus musculus (mouse)	100	49	13	95	13
Retinol metabolism - Mus musculus (mouse)	363	93	63	95	80
Porphyrin and chlorophyll metabolism - Mus musculus (mouse)	209	79	31	95	39
Terpenoid backbone biosynthesis - Mus musculus (mouse)	93	54	18	95	20
Sulfur metabolism - Mus musculus (mouse)	82	47	10	95	11
Aminoacyl-tRNA biosynthesis - Mus musculus (mouse)	301	79	42	95	64
Metabolism of xenobiotics by cytochrome P450 - Mus musculus (mouse)	490	91	77	95	90
Drug metabolism - cytochrome P450 - Mus musculus (mouse)	462	93	74	95	87
Drug metabolism - other enzymes - Mus musculus (mouse)	224	84	41	95	56
Biosynthesis of unsaturated fatty acids - Mus musculus (mouse)	178	72	25	95	25
ABC transporters - Mus musculus (mouse)	251	89	43	95	45
Ribosome biogenesis in eukaryotes - Mus musculus (mouse)	438	93	76	95	82
Ribosome - Mus musculus (mouse)	536	88	83	95	105
RNA transport - Mus musculus (mouse)	912	94	147	95	167
mRNA surveillance pathway - Mus musculus (mouse)	485	88	83	95	97
RNA degradation - Mus musculus (mouse)	373	93	68	95	73
RNA polymerase - Mus musculus (mouse)	194	76	27	95	28
Basal transcription factors - Mus musculus (mouse)	214	82	41	95	43
DNA replication - Mus musculus (mouse)	169	64	34	95	36
Spliceosome - Mus musculus (mouse)	704	93	116	95	129
Proteasome - Mus musculus (mouse)	291	86	43	95	44
Protein export - Mus musculus (mouse)	182	60	24	95	31
PPAR signaling pathway - Mus musculus (mouse)	516	94	74	95	81
Base excision repair - Mus musculus (mouse)	210	84	34	95	36
Nucleotide excision repair - Mus musculus (mouse)	219	85	41	95	44
Mismatch repair - Mus musculus (mouse)	109	64	21	95	23
Homologous recombination - Mus musculus (mouse)	163	77	27	95	28
Non-homologous end-joining - Mus musculus (mouse)	77	61	12	95	12
Fanconi anemia pathway - Mus musculus (mouse)	278	81	46	95	51
MAPK signaling pathway - Mus musculus (mouse)	1631	94	256	95	267
ErbB signaling pathway - Mus musculus (mouse)	546	92	86	95	87
Calcium signaling pathway - Mus musculus (mouse)	1035	94	175	95	183
Cytokine-cytokine receptor interaction - Mus musculus (mouse)	1320	94	226	95	247
Chemokine signaling pathway - Mus musculus (mouse)	1040	94	168	95	184
NF-kappa B signaling pathway - Mus musculus (mouse)	588	92	87	95	95
Phosphatidylinositol signaling system - Mus musculus (mouse)	484	89	75	95	80
Neuroactive ligand-receptor interaction - Mus musculus (mouse)	1506	94	254	95	279
Cell cycle - Mus musculus (mouse)	687	94	116	95	125
Oocyte meiosis - Mus musculus (mouse)	631	93	107	95	112
p53 signaling pathway - Mus musculus (mouse)	424	91	67	95	68
Ubiquitin mediated proteolysis - Mus musculus (mouse)	807	94	132	95	139
Sulfur relay system - Mus musculus (mouse)	61	41	10	95	10
SNARE interactions in vesicular transport - Mus musculus (mouse)	166	81	34	95	35
Regulation of autophagy - Mus musculus (mouse)	168	75	30	95	35
Protein processing in endoplasmic reticulum - Mus musculus (mouse)	1064	94	160	95	170
Lysosome - Mus musculus (mouse)	687	94	118	95	122
Endocytosis - Mus musculus (mouse)	1146	94	207	95	219
Phagosome - Mus musculus (mouse)	843	94	157	95	176
Peroxisome - Mus musculus (mouse)	537	93	77	95	79
mTOR signaling pathway - Mus musculus (mouse)	317	87	51	95	53
Apoptosis - Mus musculus (mouse)	528	88	81	95	84
Cardiac muscle contraction - Mus musculus (mouse)	523	90	73	95	79
Vascular smooth muscle contraction - Mus musculus (mouse)	723	94	113	95	122
Wnt signaling pathway - Mus musculus (mouse)	840	94	148	95	153
Dorso-ventral axis formation - Mus musculus (mouse)	128	67	22	95	22
Notch signaling pathway - Mus musculus (mouse)	316	87	47	95	49
Hedgehog signaling pathway - Mus musculus (mouse)	320	89	53	95	54
TGF-beta signaling pathway - Mus musculus (mouse)	487	93	80	95	84
Axon guidance - Mus musculus (mouse)	774	94	126	95	130
VEGF signaling pathway - Mus musculus (mouse)	481	89	74	95	76
Osteoclast differentiation - Mus musculus (mouse)	755	91	117	95	122
Focal adhesion - Mus musculus (mouse)	1147	94	192	95	199
ECM-receptor interaction - Mus musculus (mouse)	464	94	80	95	86
Cell adhesion molecules (CAMs) - Mus musculus (mouse)	840	94	139	95	148
Adherens junction - Mus musculus (mouse)	399	88	71	95	73
Tight junction - Mus musculus (mouse)	811	94	126	95	134
Gap junction - Mus musculus (mouse)	501	92	80	95	88
Complement and coagulation cascades - Mus musculus (mouse)	415	92	74	95	76
Antigen processing and presentation - Mus musculus (mouse)	351	89	71	95	77
Renin-angiotensin system - Mus musculus (mouse)	123	67	19	95	19
Toll-like receptor signaling pathway - Mus musculus (mouse)	597	93	95	95	101
NOD-like receptor signaling pathway - Mus musculus (mouse)	327	89	53	95	56
RIG-I-like receptor signaling pathway - Mus musculus (mouse)	387	82	64	95	69
Cytosolic DNA-sensing pathway - Mus musculus (mouse)	341	82	54	95	60
Jak-STAT signaling pathway - Mus musculus (mouse)	799	94	141	95	153
Hematopoietic cell lineage - Mus musculus (mouse)	431	93	78	95	84
Natural killer cell mediated cytotoxicity - Mus musculus (mouse)	701	94	116	95	126
T cell receptor signaling pathway - Mus musculus (mouse)	677	89	105	95	108
B cell receptor signaling pathway - Mus musculus (mouse)	525	86	76	95	78
Fc epsilon RI signaling pathway - Mus musculus (mouse)	525	90	76	95	81
Fc gamma R-mediated phagocytosis - Mus musculus (mouse)	580	94	89	95	92
Leukocyte transendothelial migration - Mus musculus (mouse)	735	93	113	95	119
Intestinal immune network for IgA production - Mus musculus (mouse)	199	79	39	95	44
Circadian rhythm - mammal - Mus musculus (mouse)	120	69	22	95	22
Long-term potentiation - Mus musculus (mouse)	413	90	65	95	69
Synaptic vesicle cycle - Mus musculus (mouse)	326	90	61	95	63
Neurotrophin signaling pathway - Mus musculus (mouse)	805	94	126	95	130
Retrograde endocannabinoid signaling - Mus musculus (mouse)	570	93	95	95	104
Glutamatergic synapse - Mus musculus (mouse)	731	94	116	95	127
Cholinergic synapse - Mus musculus (mouse)	677	94	109	95	114
Serotonergic synapse - Mus musculus (mouse)	774	94	126	95	139
GABAergic synapse - Mus musculus (mouse)	523	93	84	95	90
Dopaminergic synapse - Mus musculus (mouse)	749	93	123	95	134
Long-term depression - Mus musculus (mouse)	455	91	66	95	72
Olfactory transduction - Mus musculus (mouse)	4760	94	796	95	1075
Taste transduction - Mus musculus (mouse)	209	85	37	95	60
Phototransduction - Mus musculus (mouse)	132	64	22	95	28
Regulation of actin cytoskeleton - Mus musculus (mouse)	1352	94	208	95	214
Insulin signaling pathway - Mus musculus (mouse)	839	94	133	95	138
GnRH signaling pathway - Mus musculus (mouse)	623	92	95	95	99
Progesterone-mediated oocyte maturation - Mus musculus (mouse)	526	92	83	95	87
Melanogenesis - Mus musculus (mouse)	587	93	98	95	100
Adipocytokine signaling pathway - Mus musculus (mouse)	409	88	67	95	69
Type II diabetes mellitus - Mus musculus (mouse)	300	84	49	95	50
Type I diabetes mellitus - Mus musculus (mouse)	249	86	52	95	58
Maturity onset diabetes of the young - Mus musculus (mouse)	178	70	26	95	26
Aldosterone-regulated sodium reabsorption - Mus musculus (mouse)	261	88	40	95	43
Endocrine and other factor-regulated calcium reabsorption - Mus musculus (mouse)	354	90	53	95	56
Vasopressin-regulated water reabsorption - Mus musculus (mouse)	241	87	42	95	43
Proximal tubule bicarbonate reclamation - Mus musculus (mouse)	146	76	19	95	20
Collecting duct acid secretion - Mus musculus (mouse)	152	77	25	95	27
Salivary secretion - Mus musculus (mouse)	459	94	71	95	77
Gastric acid secretion - Mus musculus (mouse)	475	93	68	95	73
Pancreatic secretion - Mus musculus (mouse)	667	92	95	95	103
Carbohydrate digestion and absorption - Mus musculus (mouse)	229	80	36	95	40
Protein digestion and absorption - Mus musculus (mouse)	475	93	73	95	79
Fat digestion and absorption - Mus musculus (mouse)	268	85	41	95	45
Bile secretion - Mus musculus (mouse)	396	93	62	95	71
Vitamin digestion and absorption - Mus musculus (mouse)	141	67	23	95	24
Mineral absorption - Mus musculus (mouse)	299	92	43	95	44
Alzheimer's disease - Mus musculus (mouse)	1157	90	161	95	176
Parkinson's disease - Mus musculus (mouse)	908	93	117	95	138
Amyotrophic lateral sclerosis (ALS) - Mus musculus (mouse)	341	90	53	95	55
Huntington's disease - Mus musculus (mouse)	1268	93	170	95	184
Prion diseases - Mus musculus (mouse)	182	76	33	95	35
Cocaine addiction - Mus musculus (mouse)	292	82	46	95	49
Amphetamine addiction - Mus musculus (mouse)	409	91	66	95	69
Morphine addiction - Mus musculus (mouse)	519	93	85	95	93
Nicotine addiction - Mus musculus (mouse)	218	85	39	95	40
Alcoholism - Mus musculus (mouse)	1002	93	141	95	201
Bacterial invasion of epithelial cells - Mus musculus (mouse)	402	90	67	95	70
Salmonella infection - Mus musculus (mouse)	474	92	75	95	78
Pertussis - Mus musculus (mouse)	430	93	71	95	72
Legionellosis - Mus musculus (mouse)	351	91	55	95	57
Leishmaniasis - Mus musculus (mouse)	350	90	64	95	65
Chagas disease (American trypanosomiasis) - Mus musculus (mouse)	621	94	99	95	100
African trypanosomiasis - Mus musculus (mouse)	164	76	32	95	33
Malaria - Mus musculus (mouse)	244	89	42	95	46
Toxoplasmosis - Mus musculus (mouse)	770	94	121	95	127
Amoebiasis - Mus musculus (mouse)	610	94	110	95	116
Staphylococcus aureus infection - Mus musculus (mouse)	245	86	49	95	51
Tuberculosis - Mus musculus (mouse)	991	94	169	95	177
Hepatitis C - Mus musculus (mouse)	863	90	125	95	134
Measles - Mus musculus (mouse)	756	91	131	95	137
Influenza A - Mus musculus (mouse)	924	94	153	95	163
HTLV-I infection - Mus musculus (mouse)	1609	94	270	95	279
Herpes simplex infection - Mus musculus (mouse)	1074	94	185	95	200
Epstein-Barr virus infection - Mus musculus (mouse)	1277	94	201	95	210
Pathways in cancer - Mus musculus (mouse)	1856	94	311	95	319
Transcriptional misregulation in cancer - Mus musculus (mouse)	941	94	155	95	180
Colorectal cancer - Mus musculus (mouse)	393	94	63	95	63
Renal cell carcinoma - Mus musculus (mouse)	472	91	69	95	71
Pancreatic cancer - Mus musculus (mouse)	433	88	69	95	70
Endometrial cancer - Mus musculus (mouse)	314	90	52	95	52
Glioma - Mus musculus (mouse)	443	90	63	95	65
Prostate cancer - Mus musculus (mouse)	550	92	88	95	89
Thyroid cancer - Mus musculus (mouse)	168	76	29	95	29
Basal cell carcinoma - Mus musculus (mouse)	291	90	55	95	55
Melanoma - Mus musculus (mouse)	479	90	70	95	71
Bladder cancer - Mus musculus (mouse)	271	84	41	95	42
Chronic myeloid leukemia - Mus musculus (mouse)	489	91	72	95	73
Acute myeloid leukemia - Mus musculus (mouse)	364	88	56	95	57
Small cell lung cancer - Mus musculus (mouse)	494	91	82	95	83
Non-small cell lung cancer - Mus musculus (mouse)	331	85	53	95	54
Asthma - Mus musculus (mouse)	119	70	21	95	24
Autoimmune thyroid disease - Mus musculus (mouse)	293	88	57	95	67
Systemic lupus erythematosus - Mus musculus (mouse)	586	93	93	95	148
Rheumatoid arthritis - Mus musculus (mouse)	429	94	78	95	82
Allograft rejection - Mus musculus (mouse)	237	86	46	95	52
Graft-versus-host disease - Mus musculus (mouse)	215	79	47	95	53
Primary immunodeficiency - Mus musculus (mouse)	203	76	33	95	36
Hypertrophic cardiomyopathy (HCM) - Mus musculus (mouse)	507	93	81	95	83
Arrhythmogenic right ventricular cardiomyopathy (ARVC) - Mus musculus (mouse)	440	93	73	95	74
Dilated cardiomyopathy - Mus musculus (mouse)	565	93	88	95	90
Viral myocarditis - Mus musculus (mouse)	477	93	80	95	88

## Sheet: 8 weeks
Pathway Name	Connection Count	Source number	Target number	DNB genes count	Pathway genes count
Glycolysis / Gluconeogenesis - Mus musculus (mouse)	107	95	2	96	61
Citrate cycle (TCA cycle) - Mus musculus (mouse)	25	25	1	96	31
Pentose phosphate pathway - Mus musculus (mouse)	123	95	2	96	29
Pentose and glucuronate interconversions - Mus musculus (mouse)	0	0	0	96	32
Fructose and mannose metabolism - Mus musculus (mouse)	0	0	0	96	38
Galactose metabolism - Mus musculus (mouse)	0	0	0	96	29
Ascorbate and aldarate metabolism - Mus musculus (mouse)	0	0	0	96	26
Fatty acid biosynthesis - Mus musculus (mouse)	0	0	0	96	6
Fatty acid elongation - Mus musculus (mouse)	130	96	2	96	24
Fatty acid metabolism - Mus musculus (mouse)	51	43	3	96	49
Synthesis and degradation of ketone bodies - Mus musculus (mouse)	0	0	0	96	10
Steroid biosynthesis - Mus musculus (mouse)	69	39	2	96	17
Primary bile acid biosynthesis - Mus musculus (mouse)	0	0	0	96	16
Ubiquinone and other terpenoid-quinone biosynthesis - Mus musculus (mouse)	7	7	1	96	10
Steroid hormone biosynthesis - Mus musculus (mouse)	83	53	5	96	55
Oxidative phosphorylation - Mus musculus (mouse)	302	96	7	96	137
Purine metabolism - Mus musculus (mouse)	614	96	11	96	168
Caffeine metabolism - Mus musculus (mouse)	10	10	1	96	9
Pyrimidine metabolism - Mus musculus (mouse)	181	96	2	96	98
Alanine, aspartate and glutamate metabolism - Mus musculus (mouse)	192	96	2	96	33
Glycine, serine and threonine metabolism - Mus musculus (mouse)	51	51	2	96	38
Cysteine and methionine metabolism - Mus musculus (mouse)	137	96	2	96	36
Valine, leucine and isoleucine degradation - Mus musculus (mouse)	1	1	1	96	50
Valine, leucine and isoleucine biosynthesis - Mus musculus (mouse)	0	0	0	96	5
Lysine biosynthesis - Mus musculus (mouse)	0	0	0	96	2
Lysine degradation - Mus musculus (mouse)	17	17	1	96	50
Arginine and proline metabolism - Mus musculus (mouse)	69	69	1	96	56
Histidine metabolism - Mus musculus (mouse)	196	95	3	96	29
Tyrosine metabolism - Mus musculus (mouse)	208	95	4	96	39
Phenylalanine metabolism - Mus musculus (mouse)	95	95	1	96	21
Tryptophan metabolism - Mus musculus (mouse)	95	95	1	96	44
Phenylalanine, tyrosine and tryptophan biosynthesis - Mus musculus (mouse)	0	0	0	96	7
beta-Alanine metabolism - Mus musculus (mouse)	191	96	2	96	30
Taurine and hypotaurine metabolism - Mus musculus (mouse)	96	96	1	96	10
Selenocompound metabolism - Mus musculus (mouse)	88	88	1	96	17
Cyanoamino acid metabolism - Mus musculus (mouse)	0	0	0	96	6
D-Glutamine and D-glutamate metabolism - Mus musculus (mouse)	0	0	0	96	3
D-Arginine and D-ornithine metabolism - Mus musculus (mouse)	0	0	0	96	1
Glutathione metabolism - Mus musculus (mouse)	95	95	1	96	53
Starch and sucrose metabolism - Mus musculus (mouse)	32	32	1	96	47
N-Glycan biosynthesis - Mus musculus (mouse)	69	69	2	96	50
Other glycan degradation - Mus musculus (mouse)	64	64	1	96	17
Mucin type O-Glycan biosynthesis - Mus musculus (mouse)	60	60	1	96	28
Other types of O-glycan biosynthesis - Mus musculus (mouse)	42	42	1	96	43
Amino sugar and nucleotide sugar metabolism - Mus musculus (mouse)	0	0	0	96	49
Butirosin and neomycin biosynthesis - Mus musculus (mouse)	0	0	0	96	5
Glycosaminoglycan degradation - Mus musculus (mouse)	125	95	3	96	21
Glycosaminoglycan biosynthesis - chondroitin sulfate - Mus musculus (mouse)	0	0	0	96	22
Glycosaminoglycan biosynthesis - keratan sulfate - Mus musculus (mouse)	0	0	0	96	15
Glycosaminoglycan biosynthesis - heparan sulfate - Mus musculus (mouse)	169	96	3	96	26
Glycerolipid metabolism - Mus musculus (mouse)	39	39	1	96	54
Inositol phosphate metabolism - Mus musculus (mouse)	174	90	3	96	60
Glycosylphosphatidylinositol(GPI)-anchor biosynthesis - Mus musculus (mouse)	0	0	0	96	25
Glycerophospholipid metabolism - Mus musculus (mouse)	134	72	5	96	85
Ether lipid metabolism - Mus musculus (mouse)	8	8	1	96	36
Arachidonic acid metabolism - Mus musculus (mouse)	271	96	4	96	93
Linoleic acid metabolism - Mus musculus (mouse)	19	19	2	96	45
alpha-Linolenic acid metabolism - Mus musculus (mouse)	0	0	0	96	22
Sphingolipid metabolism - Mus musculus (mouse)	134	82	4	96	47
Glycosphingolipid biosynthesis - lacto and neolacto series - Mus musculus (mouse)	93	80	4	96	25
Glycosphingolipid biosynthesis - globo series - Mus musculus (mouse)	8	8	1	96	15
Glycosphingolipid biosynthesis - ganglio series - Mus musculus (mouse)	0	0	0	96	15
Pyruvate metabolism - Mus musculus (mouse)	0	0	0	96	42
Glyoxylate and dicarboxylate metabolism - Mus musculus (mouse)	0	0	0	96	25
Propanoate metabolism - Mus musculus (mouse)	0	0	0	96	32
Butanoate metabolism - Mus musculus (mouse)	118	96	2	96	30
One carbon pool by folate - Mus musculus (mouse)	0	0	0	96	19
Thiamine metabolism - Mus musculus (mouse)	0	0	0	96	4
Riboflavin metabolism - Mus musculus (mouse)	0	0	0	96	12
Vitamin B6 metabolism - Mus musculus (mouse)	0	0	0	96	7
Nicotinate and nicotinamide metabolism - Mus musculus (mouse)	0	0	0	96	28
Pantothenate and CoA biosynthesis - Mus musculus (mouse)	0	0	0	96	16
Biotin metabolism - Mus musculus (mouse)	0	0	0	96	2
Lipoic acid metabolism - Mus musculus (mouse)	0	0	0	96	3
Folate biosynthesis - Mus musculus (mouse)	0	0	0	96	13
Retinol metabolism - Mus musculus (mouse)	221	96	7	96	80
Porphyrin and chlorophyll metabolism - Mus musculus (mouse)	51	51	1	96	39
Terpenoid backbone biosynthesis - Mus musculus (mouse)	89	89	1	96	20
Sulfur metabolism - Mus musculus (mouse)	15	15	1	96	11
Aminoacyl-tRNA biosynthesis - Mus musculus (mouse)	342	96	5	96	64
Metabolism of xenobiotics by cytochrome P450 - Mus musculus (mouse)	275	96	7	96	90
Drug metabolism - cytochrome P450 - Mus musculus (mouse)	240	96	7	96	87
Drug metabolism - other enzymes - Mus musculus (mouse)	29	19	3	96	56
Biosynthesis of unsaturated fatty acids - Mus musculus (mouse)	0	0	0	96	25
ABC transporters - Mus musculus (mouse)	40	32	2	96	45
Ribosome biogenesis in eukaryotes - Mus musculus (mouse)	240	96	6	96	82
Ribosome - Mus musculus (mouse)	357	96	7	96	105
RNA transport - Mus musculus (mouse)	345	96	8	96	167
mRNA surveillance pathway - Mus musculus (mouse)	287	96	6	96	97
RNA degradation - Mus musculus (mouse)	322	96	4	96	73
RNA polymerase - Mus musculus (mouse)	85	85	1	96	28
Basal transcription factors - Mus musculus (mouse)	122	75	2	96	43
DNA replication - Mus musculus (mouse)	102	96	2	96	36
Spliceosome - Mus musculus (mouse)	375	96	6	96	129
Proteasome - Mus musculus (mouse)	130	83	4	96	44
Protein export - Mus musculus (mouse)	87	87	1	96	31
PPAR signaling pathway - Mus musculus (mouse)	44	38	3	96	81
Base excision repair - Mus musculus (mouse)	82	82	1	96	36
Nucleotide excision repair - Mus musculus (mouse)	9	9	2	96	44
Mismatch repair - Mus musculus (mouse)	79	62	3	96	23
Homologous recombination - Mus musculus (mouse)	0	0	0	96	28
Non-homologous end-joining - Mus musculus (mouse)	55	55	1	96	12
Fanconi anemia pathway - Mus musculus (mouse)	229	96	3	96	51
MAPK signaling pathway - Mus musculus (mouse)	726	96	15	96	267
ErbB signaling pathway - Mus musculus (mouse)	186	63	4	96	87
Calcium signaling pathway - Mus musculus (mouse)	468	96	10	96	183
Cytokine-cytokine receptor interaction - Mus musculus (mouse)	507	96	11	96	247
Chemokine signaling pathway - Mus musculus (mouse)	446	96	13	96	184
NF-kappa B signaling pathway - Mus musculus (mouse)	425	96	9	96	95
Phosphatidylinositol signaling system - Mus musculus (mouse)	213	90	4	96	80
Neuroactive ligand-receptor interaction - Mus musculus (mouse)	481	96	10	96	279
Cell cycle - Mus musculus (mouse)	370	96	7	96	125
Oocyte meiosis - Mus musculus (mouse)	444	96	8	96	112
p53 signaling pathway - Mus musculus (mouse)	139	83	4	96	68
Ubiquitin mediated proteolysis - Mus musculus (mouse)	525	96	10	96	139
Sulfur relay system - Mus musculus (mouse)	0	0	0	96	10
SNARE interactions in vesicular transport - Mus musculus (mouse)	95	95	1	96	35
Regulation of autophagy - Mus musculus (mouse)	120	96	2	96	35
Protein processing in endoplasmic reticulum - Mus musculus (mouse)	240	96	6	96	170
Lysosome - Mus musculus (mouse)	278	96	8	96	122
Endocytosis - Mus musculus (mouse)	583	96	13	96	219
Phagosome - Mus musculus (mouse)	561	96	13	96	176
Peroxisome - Mus musculus (mouse)	41	41	1	96	79
mTOR signaling pathway - Mus musculus (mouse)	59	56	2	96	53
Apoptosis - Mus musculus (mouse)	241	96	4	96	84
Cardiac muscle contraction - Mus musculus (mouse)	376	96	6	96	79
Vascular smooth muscle contraction - Mus musculus (mouse)	237	96	5	96	122
Wnt signaling pathway - Mus musculus (mouse)	112	76	5	96	153
Dorso-ventral axis formation - Mus musculus (mouse)	51	51	1	96	22
Notch signaling pathway - Mus musculus (mouse)	18	16	2	96	49
Hedgehog signaling pathway - Mus musculus (mouse)	91	91	2	96	54
TGF-beta signaling pathway - Mus musculus (mouse)	224	96	3	96	84
Axon guidance - Mus musculus (mouse)	419	96	9	96	130
VEGF signaling pathway - Mus musculus (mouse)	209	95	3	96	76
Osteoclast differentiation - Mus musculus (mouse)	417	96	6	96	122
Focal adhesion - Mus musculus (mouse)	265	96	6	96	199
ECM-receptor interaction - Mus musculus (mouse)	25	25	1	96	86
Cell adhesion molecules (CAMs) - Mus musculus (mouse)	273	96	8	96	148
Adherens junction - Mus musculus (mouse)	112	66	4	96	73
Tight junction - Mus musculus (mouse)	132	96	6	96	134
Gap junction - Mus musculus (mouse)	328	96	6	96	88
Complement and coagulation cascades - Mus musculus (mouse)	104	85	3	96	76
Antigen processing and presentation - Mus musculus (mouse)	89	57	5	96	77
Renin-angiotensin system - Mus musculus (mouse)	94	94	1	96	19
Toll-like receptor signaling pathway - Mus musculus (mouse)	378	96	7	96	101
NOD-like receptor signaling pathway - Mus musculus (mouse)	150	96	4	96	56
RIG-I-like receptor signaling pathway - Mus musculus (mouse)	160	96	4	96	69
Cytosolic DNA-sensing pathway - Mus musculus (mouse)	146	96	4	96	60
Jak-STAT signaling pathway - Mus musculus (mouse)	211	96	6	96	153
Hematopoietic cell lineage - Mus musculus (mouse)	266	96	5	96	84
Natural killer cell mediated cytotoxicity - Mus musculus (mouse)	277	96	6	96	126
T cell receptor signaling pathway - Mus musculus (mouse)	327	96	7	96	108
B cell receptor signaling pathway - Mus musculus (mouse)	115	84	3	96	78
Fc epsilon RI signaling pathway - Mus musculus (mouse)	241	96	5	96	81
Fc gamma R-mediated phagocytosis - Mus musculus (mouse)	317	80	8	96	92
Leukocyte transendothelial migration - Mus musculus (mouse)	143	75	6	96	119
Intestinal immune network for IgA production - Mus musculus (mouse)	356	96	7	96	44
Circadian rhythm - mammal - Mus musculus (mouse)	79	79	1	96	22
Long-term potentiation - Mus musculus (mouse)	109	70	3	96	69
Synaptic vesicle cycle - Mus musculus (mouse)	111	95	2	96	63
Neurotrophin signaling pathway - Mus musculus (mouse)	191	77	3	96	130
Retrograde endocannabinoid signaling - Mus musculus (mouse)	292	96	7	96	104
Glutamatergic synapse - Mus musculus (mouse)	318	96	9	96	127
Cholinergic synapse - Mus musculus (mouse)	253	94	6	96	114
Serotonergic synapse - Mus musculus (mouse)	313	96	6	96	139
GABAergic synapse - Mus musculus (mouse)	260	96	5	96	90
Dopaminergic synapse - Mus musculus (mouse)	417	96	10	96	134
Long-term depression - Mus musculus (mouse)	199	80	4	96	72
Olfactory transduction - Mus musculus (mouse)	2784	96	47	96	1075
Taste transduction - Mus musculus (mouse)	8	8	1	96	60
Phototransduction - Mus musculus (mouse)	205	96	3	96	28
Regulation of actin cytoskeleton - Mus musculus (mouse)	296	74	7	96	214
Insulin signaling pathway - Mus musculus (mouse)	152	59	5	96	138
GnRH signaling pathway - Mus musculus (mouse)	179	92	4	96	99
Progesterone-mediated oocyte maturation - Mus musculus (mouse)	350	96	7	96	87
Melanogenesis - Mus musculus (mouse)	292	96	7	96	100
Adipocytokine signaling pathway - Mus musculus (mouse)	60	48	3	96	69
Type II diabetes mellitus - Mus musculus (mouse)	4	4	1	96	50
Type I diabetes mellitus - Mus musculus (mouse)	346	96	5	96	58
Maturity onset diabetes of the young - Mus musculus (mouse)	95	95	1	96	26
Aldosterone-regulated sodium reabsorption - Mus musculus (mouse)	0	0	0	96	43
Endocrine and other factor-regulated calcium reabsorption - Mus musculus (mouse)	8	8	1	96	56
Vasopressin-regulated water reabsorption - Mus musculus (mouse)	170	96	4	96	43
Proximal tubule bicarbonate reclamation - Mus musculus (mouse)	0	0	0	96	20
Collecting duct acid secretion - Mus musculus (mouse)	96	96	2	96	27
Salivary secretion - Mus musculus (mouse)	197	92	4	96	77
Gastric acid secretion - Mus musculus (mouse)	128	92	3	96	73
Pancreatic secretion - Mus musculus (mouse)	120	92	2	96	103
Carbohydrate digestion and absorption - Mus musculus (mouse)	0	0	0	96	40
Protein digestion and absorption - Mus musculus (mouse)	217	96	4	96	79
Fat digestion and absorption - Mus musculus (mouse)	2	2	1	96	45
Bile secretion - Mus musculus (mouse)	301	96	6	96	71
Vitamin digestion and absorption - Mus musculus (mouse)	2	2	1	96	24
Mineral absorption - Mus musculus (mouse)	41	41	1	96	44
Alzheimer's disease - Mus musculus (mouse)	268	96	6	96	176
Parkinson's disease - Mus musculus (mouse)	380	96	8	96	138
Amyotrophic lateral sclerosis (ALS) - Mus musculus (mouse)	119	80	2	96	55
Huntington's disease - Mus musculus (mouse)	549	96	11	96	184
Prion diseases - Mus musculus (mouse)	86	68	4	96	35
Cocaine addiction - Mus musculus (mouse)	102	87	4	96	49
Amphetamine addiction - Mus musculus (mouse)	135	96	5	96	69
Morphine addiction - Mus musculus (mouse)	301	94	7	96	93
Nicotine addiction - Mus musculus (mouse)	89	65	3	96	40
Alcoholism - Mus musculus (mouse)	247	96	6	96	201
Bacterial invasion of epithelial cells - Mus musculus (mouse)	16	16	1	96	70
Salmonella infection - Mus musculus (mouse)	171	96	5	96	78
Pertussis - Mus musculus (mouse)	33	33	2	96	72
Legionellosis - Mus musculus (mouse)	87	57	4	96	57
Leishmaniasis - Mus musculus (mouse)	159	87	5	96	65
Chagas disease (American trypanosomiasis) - Mus musculus (mouse)	373	96	6	96	100
African trypanosomiasis - Mus musculus (mouse)	7	7	1	96	33
Malaria - Mus musculus (mouse)	118	85	3	96	46
Toxoplasmosis - Mus musculus (mouse)	283	96	5	96	127
Amoebiasis - Mus musculus (mouse)	149	85	5	96	116
Staphylococcus aureus infection - Mus musculus (mouse)	91	58	3	96	51
Tuberculosis - Mus musculus (mouse)	590	96	15	96	177
Hepatitis C - Mus musculus (mouse)	272	96	7	96	134
Measles - Mus musculus (mouse)	295	96	9	96	137
Influenza A - Mus musculus (mouse)	358	96	9	96	163
HTLV-I infection - Mus musculus (mouse)	879	96	17	96	279
Herpes simplex infection - Mus musculus (mouse)	353	96	9	96	200
Epstein-Barr virus infection - Mus musculus (mouse)	560	96	14	96	210
Pathways in cancer - Mus musculus (mouse)	781	96	17	96	319
Transcriptional misregulation in cancer - Mus musculus (mouse)	452	96	10	96	180
Colorectal cancer - Mus musculus (mouse)	184	88	4	96	63
Renal cell carcinoma - Mus musculus (mouse)	169	86	3	96	71
Pancreatic cancer - Mus musculus (mouse)	232	96	3	96	70
Endometrial cancer - Mus musculus (mouse)	67	51	2	96	52
Glioma - Mus musculus (mouse)	260	96	4	96	65
Prostate cancer - Mus musculus (mouse)	263	96	6	96	89
Thyroid cancer - Mus musculus (mouse)	67	51	2	96	29
Basal cell carcinoma - Mus musculus (mouse)	158	94	3	96	55
Melanoma - Mus musculus (mouse)	197	96	3	96	71
Bladder cancer - Mus musculus (mouse)	197	96	3	96	42
Chronic myeloid leukemia - Mus musculus (mouse)	314	96	6	96	73
Acute myeloid leukemia - Mus musculus (mouse)	123	56	3	96	57
Small cell lung cancer - Mus musculus (mouse)	270	96	5	96	83
Non-small cell lung cancer - Mus musculus (mouse)	210	96	3	96	54
Asthma - Mus musculus (mouse)	143	96	3	96	24
Autoimmune thyroid disease - Mus musculus (mouse)	171	95	4	96	67
Systemic lupus erythematosus - Mus musculus (mouse)	238	96	4	96	148
Rheumatoid arthritis - Mus musculus (mouse)	335	96	6	96	82
Allograft rejection - Mus musculus (mouse)	171	95	4	96	52
Graft-versus-host disease - Mus musculus (mouse)	178	95	5	96	53
Primary immunodeficiency - Mus musculus (mouse)	125	95	2	96	36
Hypertrophic cardiomyopathy (HCM) - Mus musculus (mouse)	350	96	7	96	83
Arrhythmogenic right ventricular cardiomyopathy (ARVC) - Mus musculus (mouse)	233	96	4	96	74
Dilated cardiomyopathy - Mus musculus (mouse)	450	96	8	96	90
Viral myocarditis - Mus musculus (mouse)	195	96	4	96	88

## Sheet: 12 weeks
Pathway Name	Connection Count	Source number	Target number	DNB genes count	Pathway genes count
Glycolysis / Gluconeogenesis - Mus musculus (mouse)	479	87	58	96	61
Citrate cycle (TCA cycle) - Mus musculus (mouse)	267	74	31	96	31
Pentose phosphate pathway - Mus musculus (mouse)	228	74	27	96	29
Pentose and glucuronate interconversions - Mus musculus (mouse)	217	77	24	96	32
Fructose and mannose metabolism - Mus musculus (mouse)	299	74	38	96	38
Galactose metabolism - Mus musculus (mouse)	227	67	28	96	29
Ascorbate and aldarate metabolism - Mus musculus (mouse)	157	75	18	96	26
Fatty acid biosynthesis - Mus musculus (mouse)	56	46	6	96	6
Fatty acid elongation - Mus musculus (mouse)	195	72	24	96	24
Fatty acid metabolism - Mus musculus (mouse)	325	75	43	96	49
Synthesis and degradation of ketone bodies - Mus musculus (mouse)	59	36	9	96	10
Steroid biosynthesis - Mus musculus (mouse)	129	63	17	96	17
Primary bile acid biosynthesis - Mus musculus (mouse)	118	64	16	96	16
Ubiquinone and other terpenoid-quinone biosynthesis - Mus musculus (mouse)	86	47	8	96	10
Steroid hormone biosynthesis - Mus musculus (mouse)	326	87	45	96	55
Oxidative phosphorylation - Mus musculus (mouse)	1232	88	119	96	137
Purine metabolism - Mus musculus (mouse)	1328	94	160	96	168
Caffeine metabolism - Mus musculus (mouse)	55	47	9	96	9
Pyrimidine metabolism - Mus musculus (mouse)	817	88	93	96	98
Alanine, aspartate and glutamate metabolism - Mus musculus (mouse)	236	80	32	96	33
Glycine, serine and threonine metabolism - Mus musculus (mouse)	336	74	37	96	38
Cysteine and methionine metabolism - Mus musculus (mouse)	259	76	34	96	36
Valine, leucine and isoleucine degradation - Mus musculus (mouse)	373	76	47	96	50
Valine, leucine and isoleucine biosynthesis - Mus musculus (mouse)	47	41	5	96	5
Lysine biosynthesis - Mus musculus (mouse)	21	20	2	96	2
Lysine degradation - Mus musculus (mouse)	415	86	49	96	50
Arginine and proline metabolism - Mus musculus (mouse)	414	86	54	96	56
Histidine metabolism - Mus musculus (mouse)	230	79	29	96	29
Tyrosine metabolism - Mus musculus (mouse)	264	83	35	96	39
Phenylalanine metabolism - Mus musculus (mouse)	150	67	18	96	21
Tryptophan metabolism - Mus musculus (mouse)	301	82	41	96	44
Phenylalanine, tyrosine and tryptophan biosynthesis - Mus musculus (mouse)	38	25	5	96	7
beta-Alanine metabolism - Mus musculus (mouse)	225	74	30	96	30
Taurine and hypotaurine metabolism - Mus musculus (mouse)	61	43	10	96	10
Selenocompound metabolism - Mus musculus (mouse)	153	60	17	96	17
Cyanoamino acid metabolism - Mus musculus (mouse)	38	27	6	96	6
D-Glutamine and D-glutamate metabolism - Mus musculus (mouse)	37	30	3	96	3
D-Arginine and D-ornithine metabolism - Mus musculus (mouse)	4	4	1	96	1
Glutathione metabolism - Mus musculus (mouse)	413	89	51	96	53
Starch and sucrose metabolism - Mus musculus (mouse)	282	82	36	96	47
N-Glycan biosynthesis - Mus musculus (mouse)	421	78	48	96	50
Other glycan degradation - Mus musculus (mouse)	135	56	16	96	17
Mucin type O-Glycan biosynthesis - Mus musculus (mouse)	193	75	26	96	28
Other types of O-glycan biosynthesis - Mus musculus (mouse)	286	82	32	96	43
Amino sugar and nucleotide sugar metabolism - Mus musculus (mouse)	390	81	48	96	49
Butirosin and neomycin biosynthesis - Mus musculus (mouse)	27	21	5	96	5
Glycosaminoglycan degradation - Mus musculus (mouse)	127	71	19	96	21
Glycosaminoglycan biosynthesis - chondroitin sulfate - Mus musculus (mouse)	188	68	22	96	22
Glycosaminoglycan biosynthesis - keratan sulfate - Mus musculus (mouse)	130	62	15	96	15
Glycosaminoglycan biosynthesis - heparan sulfate - Mus musculus (mouse)	202	71	26	96	26
Glycerolipid metabolism - Mus musculus (mouse)	394	83	51	96	54
Inositol phosphate metabolism - Mus musculus (mouse)	424	92	58	96	60
Glycosylphosphatidylinositol(GPI)-anchor biosynthesis - Mus musculus (mouse)	250	63	24	96	25
Glycerophospholipid metabolism - Mus musculus (mouse)	602	90	80	96	85
Ether lipid metabolism - Mus musculus (mouse)	263	72	33	96	36
Arachidonic acid metabolism - Mus musculus (mouse)	548	88	78	96	93
Linoleic acid metabolism - Mus musculus (mouse)	217	82	38	96	45
alpha-Linolenic acid metabolism - Mus musculus (mouse)	140	72	20	96	22
Sphingolipid metabolism - Mus musculus (mouse)	363	79	45	96	47
Glycosphingolipid biosynthesis - lacto and neolacto series - Mus musculus (mouse)	199	73	25	96	25
Glycosphingolipid biosynthesis - globo series - Mus musculus (mouse)	75	45	14	96	15
Glycosphingolipid biosynthesis - ganglio series - Mus musculus (mouse)	78	56	15	96	15
Pyruvate metabolism - Mus musculus (mouse)	361	87	41	96	42
Glyoxylate and dicarboxylate metabolism - Mus musculus (mouse)	206	68	25	96	25
Propanoate metabolism - Mus musculus (mouse)	239	80	32	96	32
Butanoate metabolism - Mus musculus (mouse)	198	82	29	96	30
One carbon pool by folate - Mus musculus (mouse)	148	70	17	96	19
Thiamine metabolism - Mus musculus (mouse)	19	19	3	96	4
Riboflavin metabolism - Mus musculus (mouse)	119	52	12	96	12
Vitamin B6 metabolism - Mus musculus (mouse)	55	45	6	96	7
Nicotinate and nicotinamide metabolism - Mus musculus (mouse)	189	68	23	96	28
Pantothenate and CoA biosynthesis - Mus musculus (mouse)	118	56	16	96	16
Biotin metabolism - Mus musculus (mouse)	22	22	2	96	2
Lipoic acid metabolism - Mus musculus (mouse)	33	25	3	96	3
Folate biosynthesis - Mus musculus (mouse)	120	47	13	96	13
Retinol metabolism - Mus musculus (mouse)	416	91	63	96	80
Porphyrin and chlorophyll metabolism - Mus musculus (mouse)	215	81	30	96	39
Terpenoid backbone biosynthesis - Mus musculus (mouse)	118	59	19	96	20
Sulfur metabolism - Mus musculus (mouse)	96	46	11	96	11
Aminoacyl-tRNA biosynthesis - Mus musculus (mouse)	362	81	42	96	64
Metabolism of xenobiotics by cytochrome P450 - Mus musculus (mouse)	602	93	78	96	90
Drug metabolism - cytochrome P450 - Mus musculus (mouse)	558	91	75	96	87
Drug metabolism - other enzymes - Mus musculus (mouse)	275	85	41	96	56
Biosynthesis of unsaturated fatty acids - Mus musculus (mouse)	189	68	25	96	25
ABC transporters - Mus musculus (mouse)	327	86	44	96	45
Ribosome biogenesis in eukaryotes - Mus musculus (mouse)	696	88	75	96	82
Ribosome - Mus musculus (mouse)	876	81	86	96	105
RNA transport - Mus musculus (mouse)	1330	92	148	96	167
mRNA surveillance pathway - Mus musculus (mouse)	707	89	81	96	97
RNA degradation - Mus musculus (mouse)	638	89	68	96	73
RNA polymerase - Mus musculus (mouse)	253	63	27	96	28
Basal transcription factors - Mus musculus (mouse)	355	76	42	96	43
DNA replication - Mus musculus (mouse)	316	78	35	96	36
Spliceosome - Mus musculus (mouse)	1145	89	117	96	129
Proteasome - Mus musculus (mouse)	488	71	43	96	44
Protein export - Mus musculus (mouse)	243	55	24	96	31
PPAR signaling pathway - Mus musculus (mouse)	514	84	75	96	81
Base excision repair - Mus musculus (mouse)	277	77	34	96	36
Nucleotide excision repair - Mus musculus (mouse)	375	80	43	96	44
Mismatch repair - Mus musculus (mouse)	198	62	22	96	23
Homologous recombination - Mus musculus (mouse)	243	65	27	96	28
Non-homologous end-joining - Mus musculus (mouse)	98	56	12	96	12
Fanconi anemia pathway - Mus musculus (mouse)	351	82	45	96	51
MAPK signaling pathway - Mus musculus (mouse)	1886	94	260	96	267
ErbB signaling pathway - Mus musculus (mouse)	602	93	86	96	87
Calcium signaling pathway - Mus musculus (mouse)	1299	94	178	96	183
Cytokine-cytokine receptor interaction - Mus musculus (mouse)	1620	94	232	96	247
Chemokine signaling pathway - Mus musculus (mouse)	1342	94	174	96	184
NF-kappa B signaling pathway - Mus musculus (mouse)	705	89	87	96	95
Phosphatidylinositol signaling system - Mus musculus (mouse)	594	88	77	96	80
Neuroactive ligand-receptor interaction - Mus musculus (mouse)	1966	94	259	96	279
Cell cycle - Mus musculus (mouse)	1011	93	116	96	125
Oocyte meiosis - Mus musculus (mouse)	911	89	110	96	112
p53 signaling pathway - Mus musculus (mouse)	504	91	66	96	68
Ubiquitin mediated proteolysis - Mus musculus (mouse)	1177	94	134	96	139
Sulfur relay system - Mus musculus (mouse)	95	39	10	96	10
SNARE interactions in vesicular transport - Mus musculus (mouse)	321	75	34	96	35
Regulation of autophagy - Mus musculus (mouse)	248	73	30	96	35
Protein processing in endoplasmic reticulum - Mus musculus (mouse)	1515	94	162	96	170
Lysosome - Mus musculus (mouse)	1035	92	120	96	122
Endocytosis - Mus musculus (mouse)	1650	93	210	96	219
Phagosome - Mus musculus (mouse)	1361	94	161	96	176
Peroxisome - Mus musculus (mouse)	638	89	77	96	79
mTOR signaling pathway - Mus musculus (mouse)	382	88	51	96	53
Apoptosis - Mus musculus (mouse)	651	89	83	96	84
Cardiac muscle contraction - Mus musculus (mouse)	573	90	73	96	79
Vascular smooth muscle contraction - Mus musculus (mouse)	900	93	116	96	122
Wnt signaling pathway - Mus musculus (mouse)	1055	94	149	96	153
Dorso-ventral axis formation - Mus musculus (mouse)	173	74	22	96	22
Notch signaling pathway - Mus musculus (mouse)	381	81	48	96	49
Hedgehog signaling pathway - Mus musculus (mouse)	348	87	52	96	54
TGF-beta signaling pathway - Mus musculus (mouse)	618	93	83	96	84
Axon guidance - Mus musculus (mouse)	1015	94	128	96	130
VEGF signaling pathway - Mus musculus (mouse)	523	94	74	96	76
Osteoclast differentiation - Mus musculus (mouse)	829	92	117	96	122
Focal adhesion - Mus musculus (mouse)	1332	94	195	96	199
ECM-receptor interaction - Mus musculus (mouse)	517	93	81	96	86
Cell adhesion molecules (CAMs) - Mus musculus (mouse)	1080	92	140	96	148
Adherens junction - Mus musculus (mouse)	474	92	72	96	73
Tight junction - Mus musculus (mouse)	949	94	128	96	134
Gap junction - Mus musculus (mouse)	596	92	81	96	88
Complement and coagulation cascades - Mus musculus (mouse)	472	90	73	96	76
Antigen processing and presentation - Mus musculus (mouse)	658	81	72	96	77
Renin-angiotensin system - Mus musculus (mouse)	137	62	19	96	19
Toll-like receptor signaling pathway - Mus musculus (mouse)	750	91	97	96	101
NOD-like receptor signaling pathway - Mus musculus (mouse)	413	89	52	96	56
RIG-I-like receptor signaling pathway - Mus musculus (mouse)	471	89	65	96	69
Cytosolic DNA-sensing pathway - Mus musculus (mouse)	430	75	55	96	60
Jak-STAT signaling pathway - Mus musculus (mouse)	1095	93	143	96	153
Hematopoietic cell lineage - Mus musculus (mouse)	599	92	81	96	84
Natural killer cell mediated cytotoxicity - Mus musculus (mouse)	933	90	115	96	126
T cell receptor signaling pathway - Mus musculus (mouse)	844	93	107	96	108
B cell receptor signaling pathway - Mus musculus (mouse)	645	89	76	96	78
Fc epsilon RI signaling pathway - Mus musculus (mouse)	580	90	77	96	81
Fc gamma R-mediated phagocytosis - Mus musculus (mouse)	662	93	89	96	92
Leukocyte transendothelial migration - Mus musculus (mouse)	877	91	112	96	119
Intestinal immune network for IgA production - Mus musculus (mouse)	362	84	43	96	44
Circadian rhythm - mammal - Mus musculus (mouse)	174	68	22	96	22
Long-term potentiation - Mus musculus (mouse)	583	88	69	96	69
Synaptic vesicle cycle - Mus musculus (mouse)	561	88	62	96	63
Neurotrophin signaling pathway - Mus musculus (mouse)	1028	91	127	96	130
Retrograde endocannabinoid signaling - Mus musculus (mouse)	798	91	99	96	104
Glutamatergic synapse - Mus musculus (mouse)	855	94	119	96	127
Cholinergic synapse - Mus musculus (mouse)	871	92	110	96	114
Serotonergic synapse - Mus musculus (mouse)	988	92	126	96	139
GABAergic synapse - Mus musculus (mouse)	711	90	86	96	90
Dopaminergic synapse - Mus musculus (mouse)	1018	93	128	96	134
Long-term depression - Mus musculus (mouse)	537	91	67	96	72
Olfactory transduction - Mus musculus (mouse)	7927	94	888	96	1075
Taste transduction - Mus musculus (mouse)	316	76	39	96	60
Phototransduction - Mus musculus (mouse)	246	71	26	96	28
Regulation of actin cytoskeleton - Mus musculus (mouse)	1533	93	207	96	214
Insulin signaling pathway - Mus musculus (mouse)	1023	93	134	96	138
GnRH signaling pathway - Mus musculus (mouse)	785	93	97	96	99
Progesterone-mediated oocyte maturation - Mus musculus (mouse)	653	91	84	96	87
Melanogenesis - Mus musculus (mouse)	768	93	98	96	100
Adipocytokine signaling pathway - Mus musculus (mouse)	533	91	67	96	69
Type II diabetes mellitus - Mus musculus (mouse)	343	85	49	96	50
Type I diabetes mellitus - Mus musculus (mouse)	448	79	56	96	58
Maturity onset diabetes of the young - Mus musculus (mouse)	203	70	26	96	26
Aldosterone-regulated sodium reabsorption - Mus musculus (mouse)	289	81	40	96	43
Endocrine and other factor-regulated calcium reabsorption - Mus musculus (mouse)	388	87	54	96	56
Vasopressin-regulated water reabsorption - Mus musculus (mouse)	339	74	42	96	43
Proximal tubule bicarbonate reclamation - Mus musculus (mouse)	147	68	19	96	20
Collecting duct acid secretion - Mus musculus (mouse)	232	76	27	96	27
Salivary secretion - Mus musculus (mouse)	555	94	75	96	77
Gastric acid secretion - Mus musculus (mouse)	569	90	72	96	73
Pancreatic secretion - Mus musculus (mouse)	744	93	96	96	103
Carbohydrate digestion and absorption - Mus musculus (mouse)	237	83	36	96	40
Protein digestion and absorption - Mus musculus (mouse)	507	89	74	96	79
Fat digestion and absorption - Mus musculus (mouse)	340	77	42	96	45
Bile secretion - Mus musculus (mouse)	516	88	67	96	71
Vitamin digestion and absorption - Mus musculus (mouse)	168	74	21	96	24
Mineral absorption - Mus musculus (mouse)	325	83	41	96	44
Alzheimer's disease - Mus musculus (mouse)	1539	91	161	96	176
Parkinson's disease - Mus musculus (mouse)	1181	92	116	96	138
Amyotrophic lateral sclerosis (ALS) - Mus musculus (mouse)	393	89	54	96	55
Huntington's disease - Mus musculus (mouse)	1670	94	171	96	184
Prion diseases - Mus musculus (mouse)	275	73	35	96	35
Cocaine addiction - Mus musculus (mouse)	321	87	49	96	49
Amphetamine addiction - Mus musculus (mouse)	522	90	69	96	69
Morphine addiction - Mus musculus (mouse)	669	92	89	96	93
Nicotine addiction - Mus musculus (mouse)	306	79	37	96	40
Alcoholism - Mus musculus (mouse)	1277	94	144	96	201
Bacterial invasion of epithelial cells - Mus musculus (mouse)	514	83	68	96	70
Salmonella infection - Mus musculus (mouse)	616	88	77	96	78
Pertussis - Mus musculus (mouse)	614	87	71	96	72
Legionellosis - Mus musculus (mouse)	433	87	54	96	57
Leishmaniasis - Mus musculus (mouse)	532	86	65	96	65
Chagas disease (American trypanosomiasis) - Mus musculus (mouse)	749	90	100	96	100
African trypanosomiasis - Mus musculus (mouse)	249	74	31	96	33
Malaria - Mus musculus (mouse)	290	85	41	96	46
Toxoplasmosis - Mus musculus (mouse)	950	92	122	96	127
Amoebiasis - Mus musculus (mouse)	726	94	111	96	116
Staphylococcus aureus infection - Mus musculus (mouse)	412	80	50	96	51
Tuberculosis - Mus musculus (mouse)	1372	94	170	96	177
Hepatitis C - Mus musculus (mouse)	954	94	126	96	134
Measles - Mus musculus (mouse)	1039	92	133	96	137
Influenza A - Mus musculus (mouse)	1241	94	155	96	163
HTLV-I infection - Mus musculus (mouse)	2178	94	274	96	279
Herpes simplex infection - Mus musculus (mouse)	1482	94	188	96	200
Epstein-Barr virus infection - Mus musculus (mouse)	1745	93	204	96	210
Pathways in cancer - Mus musculus (mouse)	2195	94	305	96	319
Transcriptional misregulation in cancer - Mus musculus (mouse)	1294	93	156	96	180
Colorectal cancer - Mus musculus (mouse)	465	84	62	96	63
Renal cell carcinoma - Mus musculus (mouse)	568	90	71	96	71
Pancreatic cancer - Mus musculus (mouse)	514	90	69	96	70
Endometrial cancer - Mus musculus (mouse)	437	89	52	96	52
Glioma - Mus musculus (mouse)	529	81	64	96	65
Prostate cancer - Mus musculus (mouse)	704	89	86	96	89
Thyroid cancer - Mus musculus (mouse)	251	68	29	96	29
Basal cell carcinoma - Mus musculus (mouse)	326	88	52	96	55
Melanoma - Mus musculus (mouse)	507	90	69	96	71
Bladder cancer - Mus musculus (mouse)	315	80	40	96	42
Chronic myeloid leukemia - Mus musculus (mouse)	578	89	71	96	73
Acute myeloid leukemia - Mus musculus (mouse)	433	90	55	96	57
Small cell lung cancer - Mus musculus (mouse)	595	86	81	96	83
Non-small cell lung cancer - Mus musculus (mouse)	434	81	53	96	54
Asthma - Mus musculus (mouse)	209	64	24	96	24
Autoimmune thyroid disease - Mus musculus (mouse)	508	79	61	96	67
Systemic lupus erythematosus - Mus musculus (mouse)	886	93	95	96	148
Rheumatoid arthritis - Mus musculus (mouse)	689	87	80	96	82
Allograft rejection - Mus musculus (mouse)	411	77	50	96	52
Graft-versus-host disease - Mus musculus (mouse)	405	76	50	96	53
Primary immunodeficiency - Mus musculus (mouse)	338	81	36	96	36
Hypertrophic cardiomyopathy (HCM) - Mus musculus (mouse)	557	91	81	96	83
Arrhythmogenic right ventricular cardiomyopathy (ARVC) - Mus musculus (mouse)	522	92	72	96	74
Dilated cardiomyopathy - Mus musculus (mouse)	619	90	89	96	90
Viral myocarditis - Mus musculus (mouse)	652	91	84	96	88
